# Supplementary material for: Transcriptome Analysis of Citrus Dwarfing Viroid Induced Dwarfing Phenotype of Sweet Orange on Trifoliate Orange Rootstock
Source: Microorganisms. 2022 Jun 1;10(6):1144. doi: 10.3390/microorganisms10061144 (PMC9228058; doi:10.3390/microorganisms10061144)
Supplement: Supplementary file 1 [file microorganisms-10-01144-s001.zip]

Archive with 13 entries (13 files):
- Table S1 List of primers used for RT-qPCR relative quantification of mRNA target genes.xlsx
- Table S10 List of KEGG for upregulated DEGs identified in stem (Citrus sinensis (L.) Osbeck) tissue.xlsx
- Table S11 List of KEGG for downregulated DEGs identified in stem (Citrus sinensis (L.) Osbeck) tissue.xlsx
- Table S12 List of KEGG for upregulated DEGs identified in root (Citrus trifoliata (L.)) tissue.xlsx
- Table S13 List of KEGG for downregulated DEGs identified in root (Citrus trifoliata (L.)) tissue.xlsx
- Table S2 List of upregulated DEGs identified in stem (Citrus sinensis (L.) Osbeck) tissue.xlsx
- Table S3 List of downregulated DEGs identified in stem (Citrus sinensis (L.) Osbeck) tissue_.xlsx
- Table S4 List of upregulated DEGs identified in root (Citrus trifoliata (L.)) tissue_.xlsx
- Table S5 List of downregulated DEGs identified in root (Citrus trifoliata (L.)) tissue_.xlsx
- Table S6 List of GO terms for upregulated DEGs identified in stem (Citrus sinensis (L.) Osbeck) tissue.xlsx
- Table S7 List of GO terms for downregulated DEGs identified in stem (Citrus sinensis (L.) Osbeck) tissue.xlsx
- Table S8 List of GO terms for upregulated DEGs identified in root (Citrus trifoliata (L.)) tissue.xlsx
- Table S9  List of GO terms for downregulated DEGs identified in root (Citrus trifoliata (L.)) tissue.xlsx
