# Supplementary material for: Transcriptome Analysis of Citrus Dwarfing Viroid Induced Dwarfing Phenotype of Sweet Orange on Trifoliate Orange Rootstock
Source: Microorganisms. 2022 Jun 1;10(6):1144. doi: 10.3390/microorganisms10061144 (PMC9228058; doi:10.3390/microorganisms10061144)
Supplement: Supplementary file 1 [file microorganisms-10-01144-s001.zip › Table S1 List of primers used for RT-qPCR relative quantification of mRNA target genes.xlsx]

## Sheet: Sheet1
Supplementary Table S1 | Primers and probes used for RT-qPCR relative quantification of mRNA target genes. The qPCR utilized MGB probes with the FAM fluorophore.
A/A	Accession	Target genes	Forward Primer-Sequence (5'-3')	Reverse Primer-Sequence (5'-3')	Probe-Sequence (5'-3' FAM)
Stem-1	LOC102630240	Receptor-like prot+E2:F39ein 9DC3	CCTTCGGTCCAACTTCCTTCA	CAAACGAGGTATCTCTCCAATGAAC	TCCAGCTCCATCATC
Stem-2	LOC102611719	Germin-like protein subfamily T member	TGACGATGATTTGATCAGTACCATC	TGTCGAGAACGGGCAAGTAA	TACTTATCTCCCAAGTGATG
Stem-3	LOC102610118	Pentatricopeptide repeat-containing protein At2g17525, mitochondrial	GAGCAAGGGAGGTGTGATTGAT	CAGCCCTTCCTCTCCATCTCT	AAAGGCGGGTGTCGGT
Stem-4	LOC102630220	MADS-box transcription factor 23-like isoform X1	GCTGCGCACTTTCTTGCC	AATCCGTTCCTTCGCTTCG	TGATAATTCAACGAGCAGGC
Stem-5	LOC102609966	Phospholipase A1-Ibeta2, chloroplastic	TCAGGCGAAACGTGCCA	TTCGAGTTGATGTAGCAGCAGTG	CAAACGCCAACTTTCAA
Stem-6	LOC102614849	Protein TIC 55, chloroplastic	GCCATGCAGTGACAGATAGGAG	TTCCTCAGCACTAGCAGGCC	ACTAGTACTGTTGGTGATCA
Stem-7	LOC102619843	Pentatricopeptide repeat-containing protein At1g08070, chloroplastic isoform X1	GGAGAGATGGATGAGAGGAATGTAG	AGGCACCTCGCAGAAACAA	CAACGGGTATATTTCTTGTGG
Stem-8	LOC102616893	Transcription factor MYB13	CAGGTGGGGTTATAATTATATCAAGGC	GGCTCAGGCCTGTACGTAATTTC	ACGCAACCACCGTAAT
Stem-9	LOC102620512	SKP1-like protein 21	CGCAGACTCCACTTTTATCTGGA	TGTAAGGGCATTCTTGTCAGGA	CGAGTGACAACTGAAAAG
Stem-10	LOC102620992	Amino-acid permease BAT1-like	AGGATGGATTGGTGCCTACG	GCCTTCTTGCTTTGCCCAA	TCCCAATCTATGCAAGGC
Stem-11	LOC102627502	Pentatricopeptide repeat-containing protein At4g21300	GTCATTCAGAGTCTGCCCAGATC	CATACCTAAGGCTTGCAGGTGC	ACATCCCTCAACCCTG
Stem-12	LOC102608277	Uncharacterized protein LOC102608277 isoform X1	GGAAGTTGCGACTAGAATTTGTGG	GCTTCACACGATCTTTGATTTGAG	AGTCAATGCTGACAAAC
Stem-13	LOC102610900	Protein SHORT-ROOT-like	GCGGTTGCCTCAAGTCTC	GTGATGAGAGTGTGTTCCTTTTGG	ACCTCCCAAATAGTTTATGG
Stem-14	LOC102628194	Protein IQ-DOMAIN 1 isoform X1	CTGTAGAAGGATCCTCATTTGGAGA	CCCTGAAAATCTGAGTTCTGGCT	AGCACTGCTGTGACTC
Stem-15	LOC102626136	Hydroxyproline O-galactosyltransferase GALT3 isoform X3	ATTTTGGCCAATGCTTCCC	GATTCCCATCCACAAATGGG	TGCCCATGAAACCTCTA
Stem-16	LOC102619709	Cytochrome P450 82C4-like	GCTGATCAAGCATGTTCGTGAC	ATCTCCACGTCAACAAGGCCT	GGAGTTGTACGAACTATGTG
Stem-17	LOC102622795	Thaumatin-like protein 1	CCTCAACCTTGCTCTCCTCTTC	CGCATTTGTTCACGAATGTGA	AGGTGTAACGGCCGCTA
Stem-18	LOC102625692	Uncharacterized protein LOC102625692 isoform X1	GAATCAGATTCCCCTTCAAAGAGA	GCCAATTCCTGTAGCTTAGACTTGA	AGCTGCTGATATCCGAAG
Root-1	Ptrif.0009s1914.1	Plant invertase/pectin methylesterase inhibitor superfamily protein	CTGGGCTAGTGCTGCTTTGAC	CGAATCCTTCACCTTACCATTCA	TGGGTTTGCGGACAAG
Root-2	Ptrif.0005s1389.1	O-methyltransferase, putative, expressed	GGACCGTGCACACGTTGTT	TGTCACCGGCAATGAATTTC	TAACTTGCCAGACAATGA
Root-3	Ptrif.0005s2465.1	C2H2-like zinc finger protein	GCAGCATTCCATGAGTAGCG	GTCCCTAAATTGGAGTCTCTGGC	TGGTCTCGGATGATAGTG
Root-4	Ptrif.0006s1595.1	Pentatricopeptide repeat (PPR) superfamily protein	ACCCTTTTGACTGCTTGTACTGG	ATAGCATGAGCATGTACTGCTCG	GCGTTGTATCGATGGAA
Root-5	Ptrif.0001s0240.1	Kinase-inducible domain interacting 9	CGGTGATTTGGTCCCTCAAT	TTGTATCTACATCGCCCTCAACAC	ACTTGTGTTCGGGTCAGT
Root-6	Ptrif.0003s3971.1	Pentatricopeptide repeat (PPR-like) superfamily protein	CAAATATTCCACTACGCCGGA	GAGCGAGTTTCTGGATGATGG	GCCATAATTACGACACCTA
Root-7	Ptrif.0006s0692.1	zinc-finger protein 10	GCAAGAGAAGGAGAACTGAAGCA	CTGAGCTCAAGATCCAAGTCCTC	TCCTGAAGCCATATTCAT
Root-8	Ptrif.0003s4060.1	Calcium-dependent lipid-binding (CaLB domain) family protein	AGATTACCTCATCGGCACCG	TTGCTAGCCACCGAGAGTGA	GTTGCCTCGCAAGCA
Root-9	Ptrif.0005s2586.1	GNS1/SUR4 membrane protein family	GTTACTTTCGTGGGCATCCTTC	CAGAACCAGCTCGTCTCGC	TCGACTGCAGCGGAAA
