# Supplementary material for: Transcriptome Analysis of Citrus Dwarfing Viroid Induced Dwarfing Phenotype of Sweet Orange on Trifoliate Orange Rootstock
Source: Microorganisms. 2022 Jun 1;10(6):1144. doi: 10.3390/microorganisms10061144 (PMC9228058; doi:10.3390/microorganisms10061144)
Supplement: Supplementary file 1 [file microorganisms-10-01144-s001.zip › Table S10 List of KEGG for upregulated DEGs identified in stem (Citrus sinensis (L.) Osbeck) tissue.xlsx]

## Sheet: Sheet1
Supplementary Table S10. | List of KEGG for upregulated differentially expressed genes identified in stem (Citrus sinensis (L.) Osbeck) tissue
Sequence ID	Gene ID	Pathway	ID
lcl|NC_023054.1_cds_XP_006490109.1_32039	LOC102628590	Starch and sucrose metabolism	ko00500
lcl|NC_023047.1_cds_XP_006468640.1_5526	LOC102625495	Starch and sucrose metabolism	ko00500
lcl|NC_023051.1_cds_XP_024956029.1_22285	LOC102631172	Starch and sucrose metabolism	ko00500
lcl|NC_023054.1_cds_XP_006490631.1_32665	LOC102628301	Necroptosis	ko04217
lcl|NW_006257087.1_cds_XP_006492433.1_34930	LOC102607917	Necroptosis	ko04217
lcl|NC_023053.1_cds_XP_006488472.1_30068	LOC102608078	NOD-like receptor signaling pathway	ko04621
lcl|NC_023054.1_cds_XP_006490631.1_32665	LOC102628301	NOD-like receptor signaling pathway	ko04621
lcl|NC_023053.1_cds_XP_006488219.1_29763	LOC102612006	Amino sugar and nucleotide sugar metabolism	ko00520
lcl|NC_023048.1_cds_XP_006471355.1_8936	LOC102629543	Aminobenzoate degradation	ko00627
lcl|NC_023054.1_cds_XP_006490631.1_32665	LOC102628301	Antigen processing and presentation	ko04612
lcl|NC_023048.1_cds_XP_006471355.1_8936	LOC102629543	Arachidonic acid metabolism	ko00590
lcl|NC_023046.1_cds_XP_024952837.1_3024	LOC102613795	Arginine and proline metabolism	ko00330
lcl|NC_023051.1_cds_XP_024956029.1_22285	LOC102631172	Ascorbate and aldarate metabolism	ko00053
lcl|NC_023051.1_cds_XP_024956029.1_22285	LOC102631172	Biosynthesis of cofactors	ko01240
lcl|NC_023048.1_cds_XP_006471355.1_8936	LOC102629543	Caffeine metabolism	ko00232
lcl|NW_006257073.1_cds_XP_006491055.1_33161	LOC102612232	Carbon fixation pathways in prokaryotes	ko00720
lcl|NC_023047.1_cds_XP_015382777.1_5914	LOC102611926	Cellular senescence	ko04218
lcl|NC_023053.1_cds_XP_006488472.1_30068	LOC102608078	Chagas disease	ko05142
lcl|NC_023048.1_cds_XP_006473203.1_11279	LOC102627250	Citrate cycle (TCA cycle)	ko00020
lcl|NC_023053.1_cds_XP_006488472.1_30068	LOC102608078	Coronavirus disease - COVID-19	ko05171
lcl|NC_023051.1_cds_XP_006480706.1_20526	LOC102610181	Cutin, suberine and wax biosynthesis	ko00073
lcl|NC_023048.1_cds_XP_006471355.1_8936	LOC102629543	Drug metabolism - cytochrome P450	ko00982
lcl|NC_023053.1_cds_XP_006488472.1_30068	LOC102608078	Epstein-Barr virus infection	ko05169
lcl|NC_023048.1_cds_XP_006471355.1_8936	LOC102629543	Fatty acid degradation	ko00071
lcl|NC_023048.1_cds_XP_006473203.1_11279	LOC102627250	Glycolysis / Gluconeogenesis	ko00010
lcl|NC_023053.1_cds_XP_006488472.1_30068	LOC102608078	Hepatitis B	ko05161
lcl|NC_023053.1_cds_XP_006488472.1_30068	LOC102608078	Herpes simplex virus 1 infection	ko05168
lcl|NC_023053.1_cds_XP_006488472.1_30068	LOC102608078	Human immunodeficiency virus 1 infection	ko05170
lcl|NC_023047.1_cds_XP_015382777.1_5914	LOC102611926	Human papillomavirus infection	ko05165
lcl|NW_006257073.1_cds_XP_006490927.1_33005	LOC102626953	Huntington disease	ko05016
lcl|NC_023054.1_cds_XP_006490631.1_32665	LOC102628301	IL-17 signaling pathway	ko04657
lcl|NC_023053.1_cds_XP_006488472.1_30068	LOC102608078	Influenza A	ko05164
lcl|NC_023053.1_cds_XP_006488472.1_30068	LOC102608078	Leishmaniasis	ko05140
lcl|NC_023053.1_cds_XP_006488472.1_30068	LOC102608078	MAPK signaling pathway	ko04010
lcl|NC_023054.1_cds_XP_006489703.1_31516	LOC102624938	MAPK signaling pathway - yeast	ko04011
lcl|NC_023053.1_cds_XP_006488472.1_30068	LOC102608078	Measles	ko05162
lcl|NC_023053.1_cds_XP_006488472.1_30068	LOC102608078	Neurotrophin signaling pathway	ko04722
lcl|NC_023053.1_cds_XP_006488472.1_30068	LOC102608078	NF-kappa B signaling pathway	ko04064
lcl|NW_006257073.1_cds_XP_006491055.1_33161	LOC102612232	One carbon pool by folate	ko00670
lcl|NW_006257073.1_cds_XP_006490927.1_33005	LOC102626953	Parkinson disease	ko05012
lcl|NC_023053.1_cds_XP_006488472.1_30068	LOC102608078	Pathogenic Escherichia coli infection	ko05130
lcl|NC_023047.1_cds_XP_006467644.1_4356	LOC102611035	Peroxisome	ko04146
lcl|NC_023053.1_cds_XP_006488472.1_30068	LOC102608078	Pertussis	ko05133
lcl|NC_023051.1_cds_XP_024955315.1_22786	LOC102627175	Phenylpropanoid biosynthesis	ko00940
lcl|NC_023052.1_cds_XP_006483514.1_23939	LOC102614849	Porphyrin and chlorophyll metabolism	ko00860
lcl|NW_006257073.1_cds_XP_006490927.1_33005	LOC102626953	Prion disease	ko05020
lcl|NC_023054.1_cds_XP_006490631.1_32665	LOC102628301	Progesterone-mediated oocyte maturation	ko04914
lcl|NC_023054.1_cds_XP_006490631.1_32665	LOC102628301	Prostate cancer	ko05215
lcl|NW_006257073.1_cds_XP_006490927.1_33005	LOC102626953	Proteasome	ko03050
lcl|NC_023049.1_cds_XP_006475450.1_14002	LOC102607938	Pyrimidine metabolism	ko00240
lcl|NC_023048.1_cds_XP_006473203.1_11279	LOC102627250	Pyruvate metabolism	ko00620
lcl|NC_023050.1_cds_XP_006480199.1_19894	LOC102626806	RNA transport	ko03013
lcl|NC_023051.1_cds_XP_006480706.1_20526	LOC102610181	Steroid biosynthesis	ko00100
lcl|NC_023047.1_cds_XP_015382777.1_5914	LOC102611926	TGF-beta signaling pathway	ko04350
lcl|NC_023054.1_cds_XP_006490631.1_32665	LOC102628301	Th17 cell differentiation	ko04659
lcl|NC_023053.1_cds_XP_006488472.1_30068	LOC102608078	Toll and Imd signaling pathway	ko04624
lcl|NC_023053.1_cds_XP_006488472.1_30068	LOC102608078	Toll-like receptor signaling pathway	ko04620
lcl|NC_023053.1_cds_XP_006488472.1_30068	LOC102608078	Toxoplasmosis	ko05145
lcl|NC_023053.1_cds_XP_006488472.1_30068	LOC102608078	Tuberculosis	ko05152
lcl|NC_023047.1_cds_XP_015382777.1_5914	LOC102611926	Viral carcinogenesis	ko05203
lcl|NC_023053.1_cds_XP_006488472.1_30068	LOC102608078	Yersinia infection	ko05135
lcl|NW_006257091.1_cds_XP_006492617.1_35164	LOC102621540	Zeatin biosynthesis	ko00908
