# Supplementary material for: Transcriptome Analysis of Citrus Dwarfing Viroid Induced Dwarfing Phenotype of Sweet Orange on Trifoliate Orange Rootstock
Source: Microorganisms. 2022 Jun 1;10(6):1144. doi: 10.3390/microorganisms10061144 (PMC9228058; doi:10.3390/microorganisms10061144)
Supplement: Supplementary file 1 [file microorganisms-10-01144-s001.zip › Table S11 List of KEGG for downregulated DEGs identified in stem (Citrus sinensis (L.) Osbeck) tissue.xlsx]

## Sheet: Sheet1
Supplementary Table S11. | List of KEGG for downregulated differentially expressed genes identified in stem (Citrus sinensis (L.) Osbeck) tissue
Sequence ID	Gene ID	Pathway	ID
lcl|NC_023054.1_cds_XP_006490375.1_32370	LOC102607013	Circadian rhythm - plant	ko04712
lcl|NC_023052.1_cds_XP_006485961.1_26912	LOC102630875	Circadian rhythm - plant	ko04712
lcl|NC_023051.1_cds_XP_006482341.1_22555	LOC102610914	Circadian rhythm - plant	ko04712
lcl|NC_023054.1_cds_XP_024958402.1_31602	LOC102628093	ABC transporters	ko02010
lcl|NC_023046.1_cds_XP_006465063.1_1173	LOC102629609	ABC transporters	ko02010
lcl|NC_023049.1_cds_XP_006475383.1_13934	LOC102613952	Alcoholism	ko05034
lcl|NC_023049.1_cds_XP_006475384.1_13935	LOC102613952	Alcoholism	ko05034
lcl|NW_006257073.1_cds_XP_006491394.1_33579	LOC102628393	Autophagy - animal	ko04140
lcl|NC_023047.1_cds_XP_006468199.1_4347	LOC102618378	Autophagy - animal	ko04140
lcl|NC_023054.1_cds_XP_024958402.1_31602	LOC102628093	Bile secretion	ko04976
lcl|NC_023046.1_cds_XP_006465063.1_1173	LOC102629609	Bile secretion	ko04976
lcl|NC_023054.1_cds_XP_006490426.1_32435	LOC102620512	Circadian rhythm	ko04710
lcl|NC_023047.1_cds_XP_006468199.1_4347	LOC102618378	Circadian rhythm	ko04710
lcl|NC_023050.1_cds_NP_001275869.1_17559	LOC102578071	Ether lipid metabolism	ko00565
lcl|NC_023046.1_cds_XP_006466157.1_2479	LOC102619040	Ether lipid metabolism	ko00565
lcl|NC_023050.1_cds_NP_001275869.1_17559	LOC102578071	Glycerophospholipid metabolism	ko00564
lcl|NC_023046.1_cds_XP_006466157.1_2479	LOC102619040	Glycerophospholipid metabolism	ko00564
lcl|NC_023050.1_cds_XP_006479773.1_19431	LOC102628741	Hedgehog signaling pathway - fly	ko04341
lcl|NC_023054.1_cds_XP_006490426.1_32435	LOC102620512	Hedgehog signaling pathway - fly	ko04341
lcl|NC_023049.1_cds_XP_006475383.1_13934	LOC102613952	Neutrophil extracellular trap formation	ko04613
lcl|NC_023049.1_cds_XP_006475384.1_13935	LOC102613952	Neutrophil extracellular trap formation	ko04613
lcl|NC_023050.1_cds_NP_001275869.1_17559	LOC102578071	Ras signaling pathway	ko04014
lcl|NC_023046.1_cds_XP_006466157.1_2479	LOC102619040	Ras signaling pathway	ko04014
lcl|NC_023054.1_cds_XP_006490426.1_32435	LOC102620512	Ubiquitin mediated proteolysis	ko04120
lcl|NC_023054.1_cds_XP_006490375.1_32370	LOC102607013	Ubiquitin mediated proteolysis	ko04120
lcl|NC_023047.1_cds_XP_006468199.1_4347	LOC102618378	Adipocytokine signaling pathway	ko04920
lcl|NC_023050.1_cds_NP_001275869.1_17559	LOC102578071	alpha-Linolenic acid metabolism	ko00592
lcl|NC_023046.1_cds_XP_006465063.1_1173	LOC102629609	Antifolate resistance	ko01523
lcl|NC_023047.1_cds_XP_006468199.1_4347	LOC102618378	Apelin signaling pathway	ko04371
lcl|NC_023050.1_cds_NP_001275869.1_17559	LOC102578071	Arachidonic acid metabolism	ko00590
lcl|NW_006257073.1_cds_XP_006491394.1_33579	LOC102628393	Autophagy - other	ko04136
lcl|NC_023047.1_cds_XP_006468199.1_4347	LOC102618378	Axon regeneration	ko04361
lcl|NC_023052.1_cds_XP_006486444.1_27550	LOC102615937	Benzoxazinoid biosynthesis	ko00402
lcl|NC_023048.1_cds_XP_006471089.1_8540	LOC102609932	Biosynthesis of unsaturated fatty acids	ko01040
lcl|NC_023046.1_cds_XP_006466157.1_2479	LOC102619040	cAMP signaling pathway	ko04024
lcl|NC_023054.1_cds_XP_006490426.1_32435	LOC102620512	Cell cycle - yeast	ko04111
lcl|NC_023052.1_cds_XP_006486444.1_27550	LOC102615937	Chemical carcinogenesis	ko05204
lcl|NC_023046.1_cds_XP_006466157.1_2479	LOC102619040	Choline metabolism in cancer	ko05231
lcl|NC_023053.1_cds_XP_006487469.1_28738	LOC102612905	Diterpenoid biosynthesis	ko00904
lcl|NC_023050.1_cds_NP_001275869.1_17559	LOC102578071	Fat digestion and absorption	ko04975
lcl|NC_023048.1_cds_XP_006471089.1_8540	LOC102609932	Fatty acid biosynthesis	ko00061
lcl|NC_023048.1_cds_XP_006471089.1_8540	LOC102609932	Fatty acid elongation	ko00062
lcl|NC_023046.1_cds_XP_006466157.1_2479	LOC102619040	Fc gamma R-mediated phagocytosis	ko04666
lcl|NC_023047.1_cds_XP_006468199.1_4347	LOC102618378	FoxO signaling pathway	ko04068
lcl|NC_023054.1_cds_XP_024958402.1_31602	LOC102628093	Gastric cancer	ko05226
lcl|NC_023047.1_cds_XP_006468199.1_4347	LOC102618378	Glucagon signaling pathway	ko04922
lcl|NC_023047.1_cds_XP_006469356.1_6390	UGT3	Glucosinolate biosynthesis	ko00966
lcl|NC_023046.1_cds_XP_006466157.1_2479	LOC102619040	Glutamatergic synapse	ko04724
lcl|NC_023054.1_cds_XP_006488778.1_30385	LOC102626136	Glycosaminoglycan biosynthesis - chondroitin sulfate / dermatan sulfate	ko00532
lcl|NC_023054.1_cds_XP_006488778.1_30385	LOC102626136	Glycosaminoglycan biosynthesis - heparan sulfate / heparin	ko00534
lcl|NC_023046.1_cds_XP_006466157.1_2479	LOC102619040	GnRH signaling pathway	ko04912
lcl|NC_023050.1_cds_XP_006479773.1_19431	LOC102628741	Hedgehog signaling pathway	ko04340
lcl|NC_023054.1_cds_XP_006490426.1_32435	LOC102620512	Human immunodeficiency virus 1 infection	ko05170
lcl|NW_006257073.1_cds_XP_006491394.1_33579	LOC102628393	Huntington disease	ko05016
lcl|NC_023047.1_cds_XP_006468199.1_4347	LOC102618378	Hypertrophic cardiomyopathy	ko05410
lcl|NC_023046.1_cds_XP_006464258.1_99	LOC102629031	Inositol phosphate metabolism	ko00562
lcl|NC_023047.1_cds_XP_006468199.1_4347	LOC102618378	Insulin resistance	ko04931
lcl|NC_023047.1_cds_XP_006468199.1_4347	LOC102618378	Insulin signaling pathway	ko04910
lcl|NC_023047.1_cds_XP_006468199.1_4347	LOC102618378	Longevity regulating pathway	ko04211
lcl|NC_023047.1_cds_XP_006468199.1_4347	LOC102618378	Longevity regulating pathway - multiple species	ko04213
lcl|NW_006257073.1_cds_XP_006491394.1_33579	LOC102628393	Longevity regulating pathway - worm	ko04212
lcl|NC_023047.1_cds_XP_006468199.1_4347	LOC102618378	Meiosis - yeast	ko04113
lcl|NC_023054.1_cds_XP_024958402.1_31602	LOC102628093	MicroRNAs in cancer	ko05206
lcl|NW_006257073.1_cds_XP_006491394.1_33579	LOC102628393	Mitophagy - yeast	ko04139
lcl|NC_023051.1_cds_XP_006481913.1_21984	LOC102617975	Monoterpenoid biosynthesis	ko00902
lcl|NC_023047.1_cds_XP_006468534.1_5389	LOC102622420	mRNA surveillance pathway	ko03015
lcl|NC_023047.1_cds_XP_006468753.1_5660	LOC102608277	Nicotinate and nicotinamide metabolism	ko00760
lcl|NC_023047.1_cds_XP_006468199.1_4347	LOC102618378	Non-alcoholic fatty liver disease	ko04932
lcl|NC_023054.1_cds_XP_006490426.1_32435	LOC102620512	Oocyte meiosis	ko04114
lcl|NC_023052.1_cds_XP_006486444.1_27550	LOC102615937	Ovarian steroidogenesis	ko04913
lcl|NC_023047.1_cds_XP_006468199.1_4347	LOC102618378	Oxytocin signaling pathway	ko04921
lcl|NC_023054.1_cds_XP_006490375.1_32370	LOC102607013	p53 signaling pathway	ko04115
lcl|NC_023046.1_cds_XP_006466157.1_2479	LOC102619040	Pancreatic cancer	ko05212
lcl|NC_023050.1_cds_NP_001275869.1_17559	LOC102578071	Pancreatic secretion	ko04972
lcl|NC_023046.1_cds_XP_006466157.1_2479	LOC102619040	Parathyroid hormone synthesis, secretion and action	ko04928
lcl|NC_023046.1_cds_XP_006466157.1_2479	LOC102619040	Phospholipase D signaling pathway	ko04072
lcl|NC_023054.1_cds_XP_006490426.1_32435	LOC102620512	Shigellosis	ko05131
lcl|NC_023046.1_cds_XP_006466157.1_2479	LOC102619040	Sphingolipid signaling pathway	ko04071
lcl|NC_023046.1_cds_XP_006464258.1_99	LOC102629031	Streptomycin biosynthesis	ko00521
lcl|NC_023054.1_cds_XP_006490426.1_32435	LOC102620512	TGF-beta signaling pathway	ko04350
lcl|NC_023047.1_cds_XP_006468199.1_4347	LOC102618378	Thermogenesis	ko04714
lcl|NC_023047.1_cds_XP_006468199.1_4347	LOC102618378	Tight junction	ko04530
lcl|NC_023054.1_cds_XP_006488778.1_30385	LOC102626136	Various types of N-glycan biosynthesis	ko00513
lcl|NC_023050.1_cds_NP_001275869.1_17559	LOC102578071	Vascular smooth muscle contraction	ko04270
lcl|NC_023054.1_cds_XP_006490426.1_32435	LOC102620512	Wnt signaling pathway	ko04310
