# Supplementary material for: Transcriptome Analysis of Citrus Dwarfing Viroid Induced Dwarfing Phenotype of Sweet Orange on Trifoliate Orange Rootstock
Source: Microorganisms. 2022 Jun 1;10(6):1144. doi: 10.3390/microorganisms10061144 (PMC9228058; doi:10.3390/microorganisms10061144)
Supplement: Supplementary file 1 [file microorganisms-10-01144-s001.zip › Table S12 List of KEGG for upregulated DEGs identified in root (Citrus trifoliata (L.)) tissue.xlsx]

## Sheet: Sheet1
Supplementary Table S12. | List of KEGG for upregulated differentially expressed genes identified in root (Citrus trifoliata (L.)) tissue
Sequence ID	Pathway	ID
Ptrif.0003s0879.1	Tyrosine metabolism	ko00350
Ptrif.0009s1914.1	Purine metabolism	ko00230
Ptrif.0003s0226.1	Plant-pathogen interaction	ko04626
Ptrif.0002s0613.1	Toll and Imd signaling pathway	ko04624
Ptrif.0003s0879.1	Isoquinoline alkaloid biosynthesis	ko00950
Ptrif.0008s2503.1	Retinol metabolism	ko00830
Ptrif.0002s0613.1	Toll-like receptor signaling pathway	ko04620
Ptrif.0003s0226.1	NOD-like receptor signaling pathway	ko04621
Ptrif.0007s1723.1	Endocytosis	ko04144
Ptrif.0007s1727.1	Endocytosis	ko04144
Ptrif.0002s0613.1	NF-kappa B signaling pathway	ko04064
Ptrif.0003s0226.1	Protein processing in endoplasmic reticulum	ko04141
Ptrif.0008s2298.1	Protein processing in endoplasmic reticulum	ko04141
Ptrif.0008s2299.1	Protein processing in endoplasmic reticulum	ko04141
Ptrif.0006s0762.1	Protein processing in endoplasmic reticulum	ko04141
Ptrif.0005s1509.1	Protein processing in endoplasmic reticulum	ko04141
Ptrif.0003s2324.1	Protein processing in endoplasmic reticulum	ko04141
Ptrif.0008s2143.1	Protein processing in endoplasmic reticulum	ko04141
Ptrif.0007s1723.1	Protein processing in endoplasmic reticulum	ko04141
Ptrif.0007s1727.1	Protein processing in endoplasmic reticulum	ko04141
Ptrif.0008s2756.1	Protein processing in endoplasmic reticulum	ko04141
Ptrif.0009s2362.1	Choline metabolism in cancer	ko05231
Ptrif.0002s0613.1	Tuberculosis	ko05152
Ptrif.0005s1509.1	Thyroid hormone synthesis	ko04918
Ptrif.0003s0879.1	Glycine, serine and threonine metabolism	ko00260
Ptrif.0008s2503.1	Steroid hormone biosynthesis	ko00140
Ptrif.0003s0226.1	Progesterone-mediated oocyte maturation	ko04914
Ptrif.0009s1477.1	Cyanoamino acid metabolism	ko00460
Ptrif.0003s0226.1	Estrogen signaling pathway	ko04915
Ptrif.0007s1723.1	Estrogen signaling pathway	ko04915
Ptrif.0007s1727.1	Estrogen signaling pathway	ko04915
Ptrif.0008s2503.1	Metabolism of xenobiotics by cytochrome P450	ko00980
Ptrif.0008s2503.1	Porphyrin and chlorophyll metabolism	ko00860
Ptrif.0009s1268.1	O-Antigen nucleotide sugar biosynthesis	ko00541
Ptrif.0008s2503.1	Drug metabolism - cytochrome P450	ko00982
Ptrif.0005s1709.1	Drug metabolism - other enzymes	ko00983
Ptrif.0008s2503.1	Drug metabolism - other enzymes	ko00983
Ptrif.0008s2503.1	Phenylpropanoid biosynthesis	ko00940
Ptrif.0009s1477.1	Phenylpropanoid biosynthesis	ko00940
Ptrif.0006s1139.1	Phenylpropanoid biosynthesis	ko00940
Ptrif.0007s0101.1	Phenylpropanoid biosynthesis	ko00940
Ptrif.0006s0394.1	Phenylpropanoid biosynthesis	ko00940
Ptrif.0003s4477.1	Starch and sucrose metabolism	ko00500
Ptrif.0009s1477.1	Starch and sucrose metabolism	ko00500
Ptrif.0008s2503.1	Chemical carcinogenesis	ko05204
Ptrif.0008s2503.1	Anthocyanin biosynthesis	ko00942
Ptrif.0005s1389.1	Isoflavonoid biosynthesis	ko00943
Ptrif.0002s0613.1	Herpes simplex virus 1 infection	ko05168
Ptrif.0002s0613.1	Epstein-Barr virus infection	ko05169
Ptrif.0009s1268.1	Biosynthesis of cofactors	ko01240
Ptrif.0008s2503.1	Biosynthesis of cofactors	ko01240
Ptrif.0005s1389.1	Stilbenoid, diarylheptanoid and gingerol biosynthesis	ko00945
Ptrif.0003s0226.1	Pathways in cancer	ko05200
Ptrif.0007s1723.1	Measles	ko05162
Ptrif.0007s1727.1	Measles	ko05162
Ptrif.0002s0613.1	Measles	ko05162
Ptrif.0003s0226.1	PI3K-Akt signaling pathway	ko04151
Ptrif.0005s1509.1	Protein export	ko03060
Ptrif.0009s1536.1	Zeatin biosynthesis	ko00908
Ptrif.0002s0613.1	Hepatitis B	ko05161
Ptrif.0006s1139.1	Ubiquinone and other terpenoid-quinone biosynthesis	ko00130
Ptrif.0008s2503.1	Ascorbate and aldarate metabolism	ko00053
Ptrif.0009s1268.1	Ascorbate and aldarate metabolism	ko00053
Ptrif.0003s0226.1	Fluid shear stress and atherosclerosis	ko05418
Ptrif.0003s0226.1	Lipid and atherosclerosis	ko05417
Ptrif.0002s0613.1	Lipid and atherosclerosis	ko05417
Ptrif.0005s1509.1	Lipid and atherosclerosis	ko05417
Ptrif.0007s1723.1	Lipid and atherosclerosis	ko05417
Ptrif.0007s1727.1	Lipid and atherosclerosis	ko05417
Ptrif.0003s0879.1	beta-Alanine metabolism	ko00410
Ptrif.0009s1914.1	Thiamine metabolism	ko00730
Ptrif.0002s0613.1	Neurotrophin signaling pathway	ko04722
Ptrif.0003s0226.1	Prostate cancer	ko05215
Ptrif.0005s1509.1	Amyotrophic lateral sclerosis	ko05014
Ptrif.0002s0613.1	Yersinia infection	ko05135
Ptrif.0005s1509.1	Parkinson disease	ko05012
Ptrif.0002s0613.1	Pertussis	ko05133
Ptrif.0007s1723.1	Legionellosis	ko05134
Ptrif.0007s1727.1	Legionellosis	ko05134
Ptrif.0002s0613.1	Salmonella infection	ko05132
Ptrif.0003s0226.1	Salmonella infection	ko05132
Ptrif.0002s0613.1	Pathogenic Escherichia coli infection	ko05130
Ptrif.0002s0613.1	Coronavirus disease - COVID-19	ko05171
Ptrif.0002s0613.1	Human immunodeficiency virus 1 infection	ko05170
Ptrif.0003s0870.1	Pentose and glucuronate interconversions	ko00040
Ptrif.0008s2503.1	Pentose and glucuronate interconversions	ko00040
Ptrif.0003s0879.1	Phenylalanine metabolism	ko00360
Ptrif.0006s0394.1	Phenylalanine metabolism	ko00360
Ptrif.0003s0226.1	Th17 cell differentiation	ko04659
Ptrif.0008s2503.1	Bile secretion	ko04976
Ptrif.0003s0226.1	IL-17 signaling pathway	ko04657
Ptrif.0003s0226.1	Necroptosis	ko04217
Ptrif.0003s0879.1	Tropane, piperidine and pyridine alkaloid biosynthesis	ko00960
Ptrif.0003s3753.1	Amino sugar and nucleotide sugar metabolism	ko00520
Ptrif.0009s1268.1	Amino sugar and nucleotide sugar metabolism	ko00520
Ptrif.0003s0226.1	Antigen processing and presentation	ko04612
Ptrif.0005s1509.1	Antigen processing and presentation	ko04612
Ptrif.0007s1723.1	Antigen processing and presentation	ko04612
Ptrif.0007s1727.1	Antigen processing and presentation	ko04612
Ptrif.0007s1727.1	Longevity regulating pathway - multiple species	ko04213
Ptrif.0007s1723.1	Longevity regulating pathway - multiple species	ko04213
Ptrif.0002s0613.1	Toxoplasmosis	ko05145
Ptrif.0007s1723.1	Toxoplasmosis	ko05145
Ptrif.0007s1727.1	Toxoplasmosis	ko05145
Ptrif.0002s0613.1	Chagas disease	ko05142
Ptrif.0005s1509.1	Pathways of neurodegeneration - multiple diseases	ko05022
Ptrif.0007s1723.1	MAPK signaling pathway	ko04010
Ptrif.0007s1727.1	MAPK signaling pathway	ko04010
Ptrif.0002s0613.1	MAPK signaling pathway	ko04010
Ptrif.0002s0613.1	Leishmaniasis	ko05140
Ptrif.0005s1509.1	Prion disease	ko05020
Ptrif.0007s1723.1	Prion disease	ko05020
Ptrif.0007s1727.1	Prion disease	ko05020
Ptrif.0007s1723.1	Spliceosome	ko03040
Ptrif.0007s1727.1	Spliceosome	ko03040
