# Supplementary material for: Transcriptome Analysis of Citrus Dwarfing Viroid Induced Dwarfing Phenotype of Sweet Orange on Trifoliate Orange Rootstock
Source: Microorganisms. 2022 Jun 1;10(6):1144. doi: 10.3390/microorganisms10061144 (PMC9228058; doi:10.3390/microorganisms10061144)
Supplement: Supplementary file 1 [file microorganisms-10-01144-s001.zip › Table S13 List of KEGG for downregulated DEGs identified in root (Citrus trifoliata (L.)) tissue.xlsx]

## Sheet: Sheet1
Supplementary Table S13. | List of KEGG for downregulated differentially expressed genes identified in root (Citrus trifoliata (L.)) tissue
Sequence ID	Pathway	ID
Ptrif.0003s0853.2	Pentose phosphate pathway	ko00030
Ptrif.0002s2868.1	Plant-pathogen interaction	ko04626
Ptrif.0002s3099.2	Plant-pathogen interaction	ko04626
Ptrif.0003s0644.1	Plant-pathogen interaction	ko04626
Ptrif.0001s2794.1	Toll and Imd signaling pathway	ko04624
Ptrif.0001s0052.1	Toll and Imd signaling pathway	ko04624
Ptrif.0009s2184.1	Toll and Imd signaling pathway	ko04624
Ptrif.0001s2612.1	Toll and Imd signaling pathway	ko04624
Ptrif.0001s0055.1	Toll and Imd signaling pathway	ko04624
Ptrif.0001s0053.2	Toll and Imd signaling pathway	ko04624
Ptrif.0005s2218.1	Retinol metabolism	ko00830
Ptrif.0008s1761.1	Retinol metabolism	ko00830
Ptrif.0009s2692.1	Retinol metabolism	ko00830
Ptrif.0001s0052.1	Toll-like receptor signaling pathway	ko04620
Ptrif.0009s2184.1	Toll-like receptor signaling pathway	ko04620
Ptrif.0001s2612.1	Toll-like receptor signaling pathway	ko04620
Ptrif.0001s0055.1	Toll-like receptor signaling pathway	ko04620
Ptrif.0001s0053.2	Toll-like receptor signaling pathway	ko04620
Ptrif.0002s2868.1	Toll-like receptor signaling pathway	ko04620
Ptrif.0001s2794.1	Toll-like receptor signaling pathway	ko04620
Ptrif.0001s2794.1	NOD-like receptor signaling pathway	ko04621
Ptrif.0001s0052.1	NOD-like receptor signaling pathway	ko04621
Ptrif.0009s2184.1	NOD-like receptor signaling pathway	ko04621
Ptrif.0001s2612.1	NOD-like receptor signaling pathway	ko04621
Ptrif.0001s0055.1	NOD-like receptor signaling pathway	ko04621
Ptrif.0001s0053.2	NOD-like receptor signaling pathway	ko04621
Ptrif.0002s2868.1	NOD-like receptor signaling pathway	ko04621
Ptrif.0003s4899.1	Hedgehog signaling pathway - fly	ko04341
Ptrif.0001s2794.1	NF-kappa B signaling pathway	ko04064
Ptrif.0001s0052.1	NF-kappa B signaling pathway	ko04064
Ptrif.0009s2184.1	NF-kappa B signaling pathway	ko04064
Ptrif.0001s2612.1	NF-kappa B signaling pathway	ko04064
Ptrif.0001s0055.1	NF-kappa B signaling pathway	ko04064
Ptrif.0001s0053.2	NF-kappa B signaling pathway	ko04064
Ptrif.0003s4899.1	Hedgehog signaling pathway	ko04340
Ptrif.0009s2184.1	Tuberculosis	ko05152
Ptrif.0001s2612.1	Tuberculosis	ko05152
Ptrif.0001s0055.1	Tuberculosis	ko05152
Ptrif.0001s0053.2	Tuberculosis	ko05152
Ptrif.0001s2794.1	Tuberculosis	ko05152
Ptrif.0001s0052.1	Tuberculosis	ko05152
Ptrif.0002s0491.1	Thyroid hormone signaling pathway	ko04919
Ptrif.0009s2692.1	Tryptophan metabolism	ko00380
Ptrif.0008s1761.1	Tryptophan metabolism	ko00380
Ptrif.0001s2259.1	Glycine, serine and threonine metabolism	ko00260
Ptrif.0005s2218.1	Glycine, serine and threonine metabolism	ko00260
Ptrif.0002s3179.1	Prolactin signaling pathway	ko04917
Ptrif.0002s3179.1	Steroid hormone biosynthesis	ko00140
Ptrif.0005s1111.1	Steroid hormone biosynthesis	ko00140
Ptrif.0008s1761.1	Steroid hormone biosynthesis	ko00140
Ptrif.0009s2692.1	Steroid hormone biosynthesis	ko00140
Ptrif.0004s0365.1	Estrogen signaling pathway	ko04915
Ptrif.0003s0949.1	GnRH signaling pathway	ko04912
Ptrif.0002s3179.1	Ovarian steroidogenesis	ko04913
Ptrif.0009s2692.1	Ovarian steroidogenesis	ko04913
Ptrif.0008s2121.1	Insulin signaling pathway	ko04910
Ptrif.0007s0176.1	O-Antigen nucleotide sugar biosynthesis	ko00541
Ptrif.0002s2868.1	Proteoglycans in cancer	ko05205
Ptrif.0009s1768.1	Phenylpropanoid biosynthesis	ko00940
Ptrif.0007s2848.1	Phenylpropanoid biosynthesis	ko00940
Ptrif.0002s2406.1	Phenylpropanoid biosynthesis	ko00940
Ptrif.0007s0322.1	Phenylpropanoid biosynthesis	ko00940
Ptrif.0009s2692.1	Chemical carcinogenesis	ko05204
Ptrif.0009s2692.1	Inflammatory mediator regulation of TRP channels	ko04750
Ptrif.0002s3179.1	Inflammatory mediator regulation of TRP channels	ko04750
Ptrif.0001s2794.1	Herpes simplex virus 1 infection	ko05168
Ptrif.0001s0052.1	Herpes simplex virus 1 infection	ko05168
Ptrif.0009s2184.1	Herpes simplex virus 1 infection	ko05168
Ptrif.0001s2612.1	Herpes simplex virus 1 infection	ko05168
Ptrif.0001s0055.1	Herpes simplex virus 1 infection	ko05168
Ptrif.0001s0053.2	Herpes simplex virus 1 infection	ko05168
Ptrif.0002s2868.1	Rheumatoid arthritis	ko05323
Ptrif.0001s2794.1	Epstein-Barr virus infection	ko05169
Ptrif.0001s0052.1	Epstein-Barr virus infection	ko05169
Ptrif.0009s2184.1	Epstein-Barr virus infection	ko05169
Ptrif.0001s2612.1	Epstein-Barr virus infection	ko05169
Ptrif.0001s0055.1	Epstein-Barr virus infection	ko05169
Ptrif.0001s0053.2	Epstein-Barr virus infection	ko05169
Ptrif.0006s1769.1	Cell cycle - yeast	ko04111
Ptrif.0002s1542.1	Basal transcription factors	ko03022
Ptrif.0003s0949.1	Pathways in cancer	ko05200
Ptrif.0003s3956.1	Plant hormone signal transduction	ko04075
Ptrif.0008s0385.1	Plant hormone signal transduction	ko04075
Ptrif.0001s1010.1	Plant hormone signal transduction	ko04075
Ptrif.0001s2671.1	Plant hormone signal transduction	ko04075
Ptrif.0008s0382.1	Plant hormone signal transduction	ko04075
Ptrif.0001s2794.1	Influenza A	ko05164
Ptrif.0001s0052.1	Influenza A	ko05164
Ptrif.0009s2184.1	Influenza A	ko05164
Ptrif.0001s2612.1	Influenza A	ko05164
Ptrif.0001s0055.1	Influenza A	ko05164
Ptrif.0001s0053.2	Influenza A	ko05164
Ptrif.0001s0053.2	Measles	ko05162
Ptrif.0004s0365.1	Measles	ko05162
Ptrif.0001s2794.1	Measles	ko05162
Ptrif.0001s0052.1	Measles	ko05162
Ptrif.0009s2184.1	Measles	ko05162
Ptrif.0001s2612.1	Measles	ko05162
Ptrif.0001s0055.1	Measles	ko05162
Ptrif.0003s0949.1	Sphingolipid signaling pathway	ko04071
Ptrif.0003s0949.1	Phospholipase D signaling pathway	ko04072
Ptrif.0003s1094.1	Phospholipase D signaling pathway	ko04072
Ptrif.0009s2184.1	Hepatitis B	ko05161
Ptrif.0001s2612.1	Hepatitis B	ko05161
Ptrif.0001s0055.1	Hepatitis B	ko05161
Ptrif.0001s0053.2	Hepatitis B	ko05161
Ptrif.0001s2794.1	Hepatitis B	ko05161
Ptrif.0001s0052.1	Hepatitis B	ko05161
Ptrif.0003s1094.1	Phosphatidylinositol signaling system	ko04070
Ptrif.0002s3179.1	Cortisol synthesis and secretion	ko04927
Ptrif.0007s0176.1	Fructose and mannose metabolism	ko00051
Ptrif.0003s0949.1	Parathyroid hormone synthesis, secretion and action	ko04928
Ptrif.0004s0451.1	Regulation of lipolysis in adipocytes	ko04923
Ptrif.0002s2868.1	Renin secretion	ko04924
Ptrif.0003s0949.1	Pancreatic cancer	ko05212
Ptrif.0003s1094.1	Axon regeneration	ko04361
Ptrif.0009s2184.1	Coronavirus disease - COVID-19	ko05171
Ptrif.0001s2612.1	Coronavirus disease - COVID-19	ko05171
Ptrif.0001s0055.1	Coronavirus disease - COVID-19	ko05171
Ptrif.0001s0053.2	Coronavirus disease - COVID-19	ko05171
Ptrif.0001s2794.1	Coronavirus disease - COVID-19	ko05171
Ptrif.0001s0052.1	Coronavirus disease - COVID-19	ko05171
Ptrif.0001s0052.1	Human immunodeficiency virus 1 infection	ko05170
Ptrif.0009s2184.1	Human immunodeficiency virus 1 infection	ko05170
Ptrif.0001s2612.1	Human immunodeficiency virus 1 infection	ko05170
Ptrif.0001s0055.1	Human immunodeficiency virus 1 infection	ko05170
Ptrif.0001s0053.2	Human immunodeficiency virus 1 infection	ko05170
Ptrif.0001s2794.1	Human immunodeficiency virus 1 infection	ko05170
Ptrif.0004s2185.2	Pentose and glucuronate interconversions	ko00040
Ptrif.0007s2172.2	Pentose and glucuronate interconversions	ko00040
Ptrif.0002s3179.1	Cushing syndrome	ko04934
Ptrif.0004s0451.1	Glycerolipid metabolism	ko00561
Ptrif.0003s1094.1	Glycerolipid metabolism	ko00561
Ptrif.0002s0491.1	Inositol phosphate metabolism	ko00562
Ptrif.0002s0491.1	Glycerophospholipid metabolism	ko00564
Ptrif.0003s1094.1	Glycerophospholipid metabolism	ko00564
Ptrif.0003s0949.1	Glycerophospholipid metabolism	ko00564
Ptrif.0004s2521.1	Glycerophospholipid metabolism	ko00564
Ptrif.0002s0491.1	Ether lipid metabolism	ko00565
Ptrif.0003s0949.1	Ether lipid metabolism	ko00565
Ptrif.0001s1010.1	Insulin resistance	ko04931
Ptrif.0001s2671.1	Insulin resistance	ko04931
Ptrif.0005s2346.1	Sphingolipid metabolism	ko00600
Ptrif.0003s3956.1	MAPK signaling pathway - plant	ko04016
Ptrif.0001s1010.1	MAPK signaling pathway - plant	ko04016
Ptrif.0001s2671.1	MAPK signaling pathway - plant	ko04016
Ptrif.0005s2238.1	MAPK signaling pathway - plant	ko04016
Ptrif.0003s0949.1	Ras signaling pathway	ko04014
Ptrif.0004s2521.1	MAPK signaling pathway - yeast	ko04011
Ptrif.0001s0055.1	MAPK signaling pathway	ko04010
Ptrif.0001s0053.2	MAPK signaling pathway	ko04010
Ptrif.0004s0365.1	MAPK signaling pathway	ko04010
Ptrif.0001s2794.1	MAPK signaling pathway	ko04010
Ptrif.0001s0052.1	MAPK signaling pathway	ko04010
Ptrif.0009s2184.1	MAPK signaling pathway	ko04010
Ptrif.0001s2612.1	MAPK signaling pathway	ko04010
Ptrif.0004s0365.1	Spliceosome	ko03040
Ptrif.0003s4382.1	Oxidative phosphorylation	ko00190
Ptrif.0008s1761.1	Fatty acid degradation	ko00071
Ptrif.0005s2218.1	Fatty acid degradation	ko00071
Ptrif.0008s1761.1	Arachidonic acid metabolism	ko00590
Ptrif.0009s2692.1	Arachidonic acid metabolism	ko00590
Ptrif.0002s3179.1	Arachidonic acid metabolism	ko00590
Ptrif.0005s1111.1	Photosynthesis	ko00195
Ptrif.0008s1761.1	Linoleic acid metabolism	ko00591
Ptrif.0009s2692.1	Linoleic acid metabolism	ko00591
Ptrif.0002s3179.1	Linoleic acid metabolism	ko00591
Ptrif.0002s0211.2	Linoleic acid metabolism	ko00591
Ptrif.0002s0211.2	alpha-Linolenic acid metabolism	ko00592
Ptrif.0005s2218.1	alpha-Linolenic acid metabolism	ko00592
Ptrif.0005s2218.1	Tyrosine metabolism	ko00350
Ptrif.0008s1761.1	Caffeine metabolism	ko00232
Ptrif.0003s0949.1	Fc gamma R-mediated phagocytosis	ko04666
Ptrif.0003s0949.1	cAMP signaling pathway	ko04024
Ptrif.0002s2868.1	Phagosome	ko04145
Ptrif.0004s0365.1	Endocytosis	ko04144
Ptrif.0003s0949.1	Endocytosis	ko04144
Ptrif.0004s0365.1	Protein processing in endoplasmic reticulum	ko04141
Ptrif.0002s2868.1	Lysosome	ko04142
Ptrif.0003s1094.1	Choline metabolism in cancer	ko05231
Ptrif.0003s0949.1	Choline metabolism in cancer	ko05231
Ptrif.0002s2868.1	Autophagy - animal	ko04140
Ptrif.0002s2868.1	Osteoclast differentiation	ko04380
Ptrif.0005s1660.1	Fatty acid biosynthesis	ko00061
Ptrif.0007s0330.2	Fatty acid biosynthesis	ko00061
Ptrif.0005s0802.1	Fatty acid biosynthesis	ko00061
Ptrif.0005s2586.1	Fatty acid biosynthesis	ko00061
Ptrif.0007s2848.1	Cyanoamino acid metabolism	ko00460
Ptrif.0004s0451.1	Thermogenesis	ko04714
Ptrif.0005s1111.1	Steroid biosynthesis	ko00100
Ptrif.0008s1761.1	Metabolism of xenobiotics by cytochrome P450	ko00980
Ptrif.0009s2692.1	Metabolism of xenobiotics by cytochrome P450	ko00980
Ptrif.0005s2218.1	Metabolism of xenobiotics by cytochrome P450	ko00980
Ptrif.0001s0117.1	Porphyrin and chlorophyll metabolism	ko00860
Ptrif.0005s2218.1	Drug metabolism - cytochrome P450	ko00982
Ptrif.0008s1761.1	Drug metabolism - cytochrome P450	ko00982
Ptrif.0005s2218.1	Pyruvate metabolism	ko00620
Ptrif.0005s1111.1	Steroid degradation	ko00984
Ptrif.0007s2848.1	Starch and sucrose metabolism	ko00500
Ptrif.0001s1666.2	Terpenoid backbone biosynthesis	ko00900
Ptrif.0005s2218.1	Chloroalkane and chloroalkene degradation	ko00625
Ptrif.0005s2218.1	Naphthalene degradation	ko00626
Ptrif.0008s1761.1	Aminobenzoate degradation	ko00627
Ptrif.0005s1660.1	Biosynthesis of unsaturated fatty acids	ko01040
Ptrif.0005s0802.1	Biosynthesis of unsaturated fatty acids	ko01040
Ptrif.0002s3179.1	Diterpenoid biosynthesis	ko00904
Ptrif.0003s3514.1	Zeatin biosynthesis	ko00908
Ptrif.0004s2519.1	Zeatin biosynthesis	ko00908
Ptrif.0005s2218.1	Glycolysis / Gluconeogenesis	ko00010
Ptrif.0002s2868.1	Fluid shear stress and atherosclerosis	ko05418
Ptrif.0009s2692.1	Serotonergic synapse	ko04726
Ptrif.0002s3179.1	Serotonergic synapse	ko04726
Ptrif.0004s0451.1	Retrograde endocannabinoid signaling	ko04723
Ptrif.0003s0949.1	Glutamatergic synapse	ko04724
Ptrif.0002s3179.1	Lipid and atherosclerosis	ko05417
Ptrif.0001s0055.1	Lipid and atherosclerosis	ko05417
Ptrif.0001s0053.2	Lipid and atherosclerosis	ko05417
Ptrif.0004s0365.1	Lipid and atherosclerosis	ko05417
Ptrif.0001s2794.1	Lipid and atherosclerosis	ko05417
Ptrif.0009s2692.1	Lipid and atherosclerosis	ko05417
Ptrif.0001s0052.1	Lipid and atherosclerosis	ko05417
Ptrif.0009s2184.1	Lipid and atherosclerosis	ko05417
Ptrif.0001s2612.1	Lipid and atherosclerosis	ko05417
Ptrif.0001s2612.1	Neurotrophin signaling pathway	ko04722
Ptrif.0001s0055.1	Neurotrophin signaling pathway	ko04722
Ptrif.0001s0053.2	Neurotrophin signaling pathway	ko04722
Ptrif.0001s2794.1	Neurotrophin signaling pathway	ko04722
Ptrif.0001s0052.1	Neurotrophin signaling pathway	ko04722
Ptrif.0009s2184.1	Neurotrophin signaling pathway	ko04722
Ptrif.0002s0491.1	Quorum sensing	ko02024
Ptrif.0001s0611.1	Vasopressin-regulated water reabsorption	ko04962
Ptrif.0009s2184.1	Yersinia infection	ko05135
Ptrif.0001s2612.1	Yersinia infection	ko05135
Ptrif.0001s0055.1	Yersinia infection	ko05135
Ptrif.0001s0053.2	Yersinia infection	ko05135
Ptrif.0001s2794.1	Yersinia infection	ko05135
Ptrif.0001s0052.1	Yersinia infection	ko05135
Ptrif.0001s0052.1	Pertussis	ko05133
Ptrif.0009s2184.1	Pertussis	ko05133
Ptrif.0001s2612.1	Pertussis	ko05133
Ptrif.0001s0055.1	Pertussis	ko05133
Ptrif.0001s0053.2	Pertussis	ko05133
Ptrif.0001s2794.1	Pertussis	ko05133
Ptrif.0004s0365.1	Legionellosis	ko05134
Ptrif.0007s2172.2	Two-component system	ko02020
Ptrif.0001s0052.1	Salmonella infection	ko05132
Ptrif.0001s0611.1	Salmonella infection	ko05132
Ptrif.0009s2184.1	Salmonella infection	ko05132
Ptrif.0001s2612.1	Salmonella infection	ko05132
Ptrif.0001s0055.1	Salmonella infection	ko05132
Ptrif.0001s0053.2	Salmonella infection	ko05132
Ptrif.0008s2121.1	Salmonella infection	ko05132
Ptrif.0001s2794.1	Salmonella infection	ko05132
Ptrif.0001s2794.1	Pathogenic Escherichia coli infection	ko05130
Ptrif.0001s0052.1	Pathogenic Escherichia coli infection	ko05130
Ptrif.0009s2184.1	Pathogenic Escherichia coli infection	ko05130
Ptrif.0001s2612.1	Pathogenic Escherichia coli infection	ko05130
Ptrif.0001s0055.1	Pathogenic Escherichia coli infection	ko05130
Ptrif.0001s0053.2	Pathogenic Escherichia coli infection	ko05130
Ptrif.0003s1094.1	Nicotinate and nicotinamide metabolism	ko00760
Ptrif.0003s3676.1	Amino sugar and nucleotide sugar metabolism	ko00520
Ptrif.0005s0694.1	Amino sugar and nucleotide sugar metabolism	ko00520
Ptrif.0007s0176.1	Amino sugar and nucleotide sugar metabolism	ko00520
Ptrif.0007s0176.1	Phenylalanine, tyrosine and tryptophan biosynthesis	ko00400
Ptrif.0002s2868.1	Antigen processing and presentation	ko04612
Ptrif.0004s0365.1	Antigen processing and presentation	ko04612
Ptrif.0004s0365.1	Longevity regulating pathway - multiple species	ko04213
Ptrif.0002s2868.1	Apoptosis	ko04210
Ptrif.0004s0365.1	Toxoplasmosis	ko05145
Ptrif.0001s2794.1	Toxoplasmosis	ko05145
Ptrif.0001s0052.1	Toxoplasmosis	ko05145
Ptrif.0009s2184.1	Toxoplasmosis	ko05145
Ptrif.0001s2612.1	Toxoplasmosis	ko05145
Ptrif.0001s0055.1	Toxoplasmosis	ko05145
Ptrif.0001s0053.2	Toxoplasmosis	ko05145
Ptrif.0001s0053.2	Chagas disease	ko05142
Ptrif.0001s2794.1	Chagas disease	ko05142
Ptrif.0001s0052.1	Chagas disease	ko05142
Ptrif.0009s2184.1	Chagas disease	ko05142
Ptrif.0001s2612.1	Chagas disease	ko05142
Ptrif.0001s0055.1	Chagas disease	ko05142
Ptrif.0001s0055.1	Leishmaniasis	ko05140
Ptrif.0001s0053.2	Leishmaniasis	ko05140
Ptrif.0001s2794.1	Leishmaniasis	ko05140
Ptrif.0001s0052.1	Leishmaniasis	ko05140
Ptrif.0009s2184.1	Leishmaniasis	ko05140
Ptrif.0001s2612.1	Leishmaniasis	ko05140
Ptrif.0004s0365.1	Prion disease	ko05020
