# Supplementary material for: Transcriptome Analysis of Citrus Dwarfing Viroid Induced Dwarfing Phenotype of Sweet Orange on Trifoliate Orange Rootstock
Source: Microorganisms. 2022 Jun 1;10(6):1144. doi: 10.3390/microorganisms10061144 (PMC9228058; doi:10.3390/microorganisms10061144)
Supplement: Supplementary file 1 [file microorganisms-10-01144-s001.zip › Table S2 List of upregulated DEGs identified in stem (Citrus sinensis (L.) Osbeck) tissue.xlsx]

## Sheet: Sheet1
Supplementary Table S2 | List of upregulated differentially expressed genes identified in stem (Citrus sinensis (L.) Osbeck) tissue
Gene ID	Target Genes	Fold Change	LogFC	LogCPM	P-Value	FDR
LOC102607140	Probable 28S rrna (cytosine-C(5))-methyltransferase, transcript variant X3	8.83464	3.14317	11.0429	2.7e-15	5.05e-11
LOC102611719	Germin-like protein subfamily T member	13.6598	3.77186	7.40942	8.39e-14	7.84e-10
LOC102610118	Pentatricopeptide repeat-containing protein At2g17525, mitochondrial	14.7207	3.87977	6.5156	1.73e-11	1.08e-07
LOC102630308	Uncharacterized LOC102630308	9.93575	3.31263	7.15761	4.05e-11	1.89e-07
LOC102613398	Uncharacterized LOC102613398, transcript variant X1	14.2712	3.83504	7.46408	7.55e-11	2.82e-07
LOC107176825	Uncharacterized LOC107176825, transcript variant X2	8.24763	3.04398	7.58825	9.8e-11	3.05e-07
LOC102616051	Cytosolic sulfotransferase 15-like	17.4691	4.12673	6.03785	1.62e-10	4.29e-07
LOC102614284	Aspartic proteinase Asp1-like	5.67262	2.50402	9.38776	5.71e-10	9.7e-07
LOC102609966	Phospholipase A1-Ibeta2, chloroplastic	14.2911	3.83705	5.90645	2.72e-09	3.38e-06
LOC102623502	Probable methyltransferase PMT15	6.30187	2.65578	7.79147	3.63e-09	4.24e-06
LOC102626806	Thioredoxin-like protein 4B, transcript variant X1	11.45	3.51728	5.93736	1.01e-08	1.05e-05
LOC102613723	Transcription termination factor MTERF8, chloroplastic, transcript variant X2	7.42401	2.8922	7.12101	1.44e-08	1.42e-05
LOC102627250	Dihydrolipoyllysine-residue acetyltransferase component 5 of pyruvate dehydrogenase complex, chloroplastic	112.231	6.81033	4.42009	1.57e-08	1.47e-05
LOC107178315	Uncharacterized LOC107178315	5.37672	2.42673	8.02006	2.41e-08	2.04e-05
LOC102613795	Probable prolyl 4-hydroxylase 9	105.052	6.71496	4.35132	3.23e-08	2.52e-05
LOC102610257	Pentatricopeptide repeat-containing protein At5g27460	6.82627	2.7711	6.84863	3.94e-08	2.95e-05
LOC102627954	Transcription factor MYB11, transcript variant X2	12.1193	3.59923	5.41144	1.52e-07	0.000105
LOC102630220	MADS-box transcription factor 23-like, transcript variant X3	4.09957	2.03547	9.35887	2.92e-07	0.000195
LOC102614849	Protein TIC 55, chloroplastic	4.37225	2.12838	8.044	6.56e-07	0.000396
LOC102630673	Probable serine/threonine-protein kinase PBL11, transcript variant X2	3.64681	1.86664	10.2685	1.12e-06	0.000636
LOC102621009	Subtilisin-like protease SBT1.7, transcript variant X1	72.3431	6.17678	3.99538	1.22e-06	0.000651
LOC102611035	Peroxisome biogenesis protein 7	3.77833	1.91775	9.56964	1.18e-06	0.000651
LOC112498244	Uncharacterized LOC112498244	3.48121	1.79959	11.2156	1.9e-06	0.00091
LOC102616893	Transcription factor MYB13	6.50358	2.70123	6.05247	2.2e-06	0.001
LOC102619910	Large ribosomal RNA subunit accumulation protein YCED homolog 1, chloroplastic, transcript variant X1	6.79405	2.76427	5.94589	2.52e-06	0.00107
LOC102622203	Internal alternative NAD(P)H-ubiquinone oxidoreductase A1, mitochondrial-like	7.48457	2.90392	5.68791	2.58e-06	0.00107
LOC102618581	Putative MO25-like protein At5g47540	3.63437	1.86171	8.8933	3.8e-06	0.00142
LOC102619843	Pentatricopeptide repeat-containing protein At1g08070, chloroplastic, transcript variant X1	4.2161	2.07591	7.33564	5.76e-06	0.00204
LOC102608549	Amino acid permease 3-like	4.17498	2.06177	7.38269	5.79e-06	0.00204
LOC102610995	Uncharacterized LOC102610995, transcript variant X3	4.0969	2.03453	7.40994	6.92e-06	0.00227
LOC102610181	Protein ECERIFERUM 1-like, transcript variant X2	6.18441	2.62864	5.78871	8.27e-06	0.00258
LOC102607917	Charged multivesicular body protein 7	7.03754	2.81507	5.49462	1.05e-05	0.00319
LOC107175533	Uncharacterized LOC107175533	10.8182	3.43539	4.74937	1.28e-05	0.00375
LOC102622661	Uncharacterized LOC102622661	3.55942	1.83164	8.04384	1.42e-05	0.00408
LOC102620508	Protein ROOT PRIMORDIUM DEFECTIVE 1	4.09199	2.0328	7.0397	1.61e-05	0.00445
LOC102611926	Retinoblastoma-related protein-like	5.34855	2.41915	6.01427	1.62e-05	0.00445
LOC102628301	Heat shock protein 83	10.5346	3.39706	4.72013	1.72e-05	0.00461
LOC102631172	GDP-L-galactose phosphorylase 1-like	3.61033	1.85213	7.84405	1.82e-05	0.00478
LOC102616510	VQ motif-containing protein 31-like	5.59979	2.48537	5.80335	2.46e-05	0.00606
LOC102609351	Leucine-rich repeat receptor protein kinase EMS1	3.78959	1.92204	7.24558	2.75e-05	0.00658
LOC107175044	Uncharacterized LOC107175044	3.73046	1.89935	7.30799	2.97e-05	0.0068
LOC102624938	Putative protein phosphatase 2C-like protein 44, transcript variant X1	9.231	3.20649	4.73621	2.94e-05	0.0068
LOC102628590	Trehalose-phosphate phosphatase A, transcript variant X2	4.40314	2.13853	6.52692	3.03e-05	0.00682
LOC102612006	Chitinase 2-like	4.08176	2.02919	6.79626	3.26e-05	0.00717
LOC102616799	BTB/POZ domain-containing protein At3g09030	3.29268	1.71926	8.24876	3.46e-05	0.00735
LOC102612279	Uncharacterized LOC102612279	9.57699	3.25957	6.03872	3.46e-05	0.00735
LOC102611664	Cyclin-dependent kinase B2-2	8.25201	3.04475	4.91369	3.65e-05	0.00757
LOC112498972	Uncharacterized LOC112498972	3.1101	1.63696	9.01476	3.84e-05	0.0078
LOC112496769	Uncharacterized LOC112496769	8.85221	3.14604	4.78957	3.81e-05	0.0078
LOC102621170	TMV resistance protein N-like, transcript variant X1	4.19524	2.06875	6.55797	4.19e-05	0.00823
LOC102623332	DNA mismatch repair protein MSH5	3.95427	1.98341	10.0942	4.59e-05	0.00884
LOC102626953	Proteasome subunit beta type-1	5.88319	2.5566	5.46266	4.98e-05	0.00941
LOC102616346	Hypothetical protein	7.86057	2.97463	4.90852	5.33e-05	0.00995
LOC102617083	UDP-glycosyltransferase 83A1-like	12.2839	3.61869	4.29467	5.39e-05	0.00995
LOC102630137	Hepatocyte growth factor-regulated tyrosine kinase substrate	6.52232	2.70539	5.22342	5.97e-05	0.01072
LOC102628131	Seed lectin-like	7.32989	2.87379	4.93005	6.86e-05	0.01198
LOC102628673	Heavy metal-associated isoprenylated plant protein 3	3.05696	1.6121	8.60291	6.99e-05	0.01198
LOC102630240	Receptor-like protein 9DC3	3.40071	1.76584	10.8855	9.97e-05	0.01606
LOC112499270	Protein plastid transcriptionally active 16, chloroplastic-like	3.43105	1.77865	7.18593	0.000107	0.01715
LOC102631454	Probable carboxylesterase 15	2.90084	1.53647	8.97727	0.000109	0.0172
LOC102618797	Pentatricopeptide repeat-containing protein At1g08070, chloroplastic	43.1258	5.43048	3.48461	0.000118	0.01811
LOC102621540	UDP-glycosyltransferase 73C3-like	5.1321	2.35955	6.33859	0.000122	0.01828
LOC102610229	Pentatricopeptide repeat-containing protein At1g08070, chloroplastic-like	2.62745	1.39366	12.6749	0.000122	0.01828
LOC102614659	Lanc-like protein GCR2	3.59827	1.8473	6.77295	0.00014	0.02032
LOC102616629	SWR1 complex subunit 6, transcript variant X1	4.56789	2.19153	5.77014	0.000155	0.02165
LOC102622178	Uncharacterized LOC102622178, transcript variant X1	39.8325	5.31587	3.46049	0.000167	0.02289
LOC102613474	Aspartyl protease family protein At5g10770-like, transcript variant X2	5.32941	2.41398	5.28742	0.000173	0.02358
LOC102616340	Laccase-13	2.80252	1.48673	8.94428	0.000178	0.02393
LOC102625464	Phenylalanine--trna ligase, chloroplastic/mitochondrial	10.3672	3.37396	4.25085	0.000178	0.02393
LOC112497926	Uncharacterized LOC112497926	2.7766	1.47332	9.0427	0.000192	0.02464
LOC102619738	Probable indole-3-acetic acid-amido synthetase GH3.1	4.84453	2.27636	5.52778	0.0002	0.02547
LOC102627175	Anthranilate N-methyltransferase-like, transcript variant X2	39.0532	5.28737	3.4322	0.000204	0.0258
LOC102625495	Endoglucanase 12	3.77715	1.9173	6.37408	0.000216	0.02692
LOC102613360	UPF0047 protein yjbq, transcript variant X1	8.04899	3.00881	4.45809	0.000223	0.02763
LOC102608078	Calmodulin-binding receptor-like cytoplasmic kinase 2, transcript variant X1	3.80663	1.92851	6.20669	0.000248	0.03034
LOC102626092	Uncharacterized LOC102626092	7.96253	2.99323	4.39444	0.000275	0.03227
LOC102610923	Tobamovirus multiplication protein 2B, transcript variant X2	4.58751	2.19771	5.56215	0.0003	0.0348
LOC107177723	Clumping factor B, transcript variant X3	3.01368	1.59153	7.46696	0.000313	0.03605
LOC102631003	Heat shock 22 kda protein, mitochondrial	3.23105	1.692	6.93797	0.000319	0.03637
LOC102629543	Cytochrome P450 94C1-like	37.4865	5.2283	3.36125	0.000335	0.03725
LOC102612232	Bifunctional protein fold 4, chloroplastic, transcript variant X2	3.58474	1.84187	6.35063	0.000342	0.03785
LOC102607938	Hypothetical protein	5.5326	2.46796	4.94656	0.000373	0.04033
LOC102612363	Lysine-specific demethylase JMJ706-like	4.45112	2.15417	5.54378	0.000372	0.04033
