# Supplementary material for: Transcriptome Analysis of Citrus Dwarfing Viroid Induced Dwarfing Phenotype of Sweet Orange on Trifoliate Orange Rootstock
Source: Microorganisms. 2022 Jun 1;10(6):1144. doi: 10.3390/microorganisms10061144 (PMC9228058; doi:10.3390/microorganisms10061144)
Supplement: Supplementary file 1 [file microorganisms-10-01144-s001.zip › Table S3 List of downregulated DEGs identified in stem (Citrus sinensis (L.) Osbeck) tissue_.xlsx]

## Sheet: Sheet1
Supplementary Table S3 | List of downregulated differentially expressed genes identified in stem (Citrus sinensis (L.) Osbeck) tissue
Gene ID	Target Genes	Fold Change	LogFC	LogCPM	P-Value	FDR
LOC102627502	Pentatricopeptide repeat-containing protein At4g21300	-7.70212	-2.94526	7.86188	1.84e-10	4.29e-07
LOC102620512	SKP1-like protein 21	-7.00524	-2.80844	8.07065	3.56e-10	7.4e-07
LOC102610900	Protein SHORT-ROOT-like	-6.90382	-2.78739	8.06008	4.41e-10	8.24e-07
LOC102620992	Amino-acid permease BAT1-like	-12.7796	-3.67577	6.33869	1.99e-09	3.11e-06
LOC102628393	Serine/threonine-protein kinase ATG1a	-16.2128	-4.01906	6.02629	2.69e-09	3.38e-06
LOC102608277	Uncharacterized protein LOC102608277 isoform X1	-20.4703	-4.35546	5.81153	2.69e-09	3.38e-06
LOC102608992	Uncharacterized LOC102608992, transcript variant X2	-4.90457	-2.29413	10.0967	5.38e-09	5.92e-06
LOC112499209	Uncharacterized LOC112499209, transcript variant X2	-5.85479	-2.54962	7.81158	2.2e-08	1.95e-05
LOC102626136	Hydroxyproline O-galactosyltransferase GALT3, transcript variant X3	-14.14	-3.82172	5.83682	2.68e-08	2.18e-05
LOC102628194	Protein IQ-DOMAIN 1, transcript variant X1	-4.8571	-2.2801	8.26408	1.05e-07	7.55e-05
LOC102619709	Cytochrome P450 82C4-like	-6.72849	-2.75028	6.57472	4.01e-07	0.000259
LOC102630875	Two-component response regulator-like APRR3, transcript variant X2	-4.01844	-2.00664	9.25507	5.44e-07	0.000339
LOC102630458	Protein REVEILLE 1	-19.9252	-4.31652	5.01455	1.05e-06	0.000615
LOC102609503	Ureide permease 1-like, transcript variant X2	-5.70835	-2.51307	6.77409	1.27e-06	0.000657
LOC102629891	Pentatricopeptide repeat-containing protein At2g13600	-8.85369	-3.14628	5.70703	1.57e-06	0.00079
LOC102612140	E3 ubiquitin-protein ligase PRT1-like, transcript variant X1	-5.38552	-2.42909	6.84099	1.79e-06	0.000881
LOC102622172	Uncharacterized LOC102622172, transcript variant X1	-4.08359	-2.02984	8.16206	1.98e-06	0.000925
LOC102624513	70 kda peptidyl-prolyl isomerase-like, transcript variant X6	-11.3079	-3.49926	5.34668	2.38e-06	0.001058
LOC102613178	Hydroquinone glucosyltransferase-like	-5.15138	-2.36496	6.96187	2.51e-06	0.00107
LOC102614091	Uncharacterized LOC102614091	-4.21058	-2.07402	7.77531	2.91e-06	0.001183
LOC102610134	Uncharacterized LOC102610134	-17.9562	-4.16641	4.90053	3.27e-06	0.0013
LOC102622795	Thaumatin-like protein 1	-10.0519	-3.3294	5.41122	3.44e-06	0.001339
LOC102607013	WD repeat-containing protein RUP2	-4.44683	-2.15278	7.38656	3.66e-06	0.001395
LOC102625692	Uncharacterized LOC102625692	-17.3145	-4.11391	4.8421	4.47e-06	0.001637
LOC102625050	Probable inactive receptor kinase At5g67200, transcript variant X2	-3.63976	-1.86384	8.62544	6.01e-06	0.002079
LOC102628093	ABC transporter B family member 19-like, transcript variant X2	-5.01529	-2.32633	6.68107	6.22e-06	0.002095
LOC102620153	Cilia- and flagella-associated protein 20-like	-4.2299	-2.08062	7.38657	6.28e-06	0.002095
LOC102619040	Phospholipase D alpha 4	-3.61942	-1.85576	8.55747	7.05e-06	0.002273
LOC102624065	Aquaporin TIP2-1	-6.01791	-2.58926	6.17496	7.36e-06	0.002331
LOC102619680	Sulfate transporter 1.3-like, transcript variant X2	-4.01011	-2.00364	7.53609	1.06e-05	0.00319
LOC102628147	Heavy metal-associated isoprenylated plant protein 32-like, transcript variant X2	-5.48941	-2.45665	6.26541	1.11e-05	0.003289
LOC102623153	Probable inactive receptor kinase At2g26730	-22.479	-4.4905	4.47061	1.58e-05	0.00445
LOC102626191	CASP-like protein 2D1	-5.41946	-2.43815	6.22538	1.68e-05	0.004545
LOC107178707	Uncharacterized LOC107178707	-3.46015	-1.79084	8.27637	1.95e-05	0.005025
LOC102622420	Nuclear poly(A) polymerase 1-like	-4.0529	-2.01895	7.17101	1.96e-05	0.005025
LOC107176200	Pentatricopeptide repeat-containing protein At1g62680, mitochondrial-like	-63.3049	-5.98425	4.03575	2.33e-05	0.005889
LOC102611502	Zinc-finger homeodomain protein 9	-7.02863	-2.81324	5.52199	2.46e-05	0.00606
LOC102618378	CBL-interacting serine/threonine-protein kinase 20	-14.6971	-3.87746	4.64084	2.7e-05	0.006549
LOC102613114	Late embryogenesis abundant protein D-29	-4.09903	-2.03528	6.9904	2.82e-05	0.006674
LOC102618310	Aldehyde oxidase GLOX	-5.60703	-2.48724	5.98146	2.98e-05	0.006798
LOC102614180	DDT domain-containing protein PTM-like, transcript variant X2	-4.68508	-2.22807	6.47563	3.08e-05	0.00686
LOC102631025	Uncharacterized LOC102631025, transcript variant X2	-14.0999	-3.81761	4.67359	3.36e-05	0.007297
LOC102629609	ABC transporter G family member 5	-6.80472	-2.76654	5.47784	3.55e-05	0.007457
LOC102626301	Leucine-rich repeat extensin-like protein 4	-3.91458	-1.96886	6.99757	4.23e-05	0.008227
LOC102612905	Geraniol 8-hydroxylase-like	-3.12905	-1.64572	8.92777	4.15e-05	0.008227
LOC102625832	F-box protein AFR	-4.07051	-2.02521	6.85936	4.16e-05	0.008227
LOC102615937	UDP-glycosyltransferase 76F1-like	-5.7591	-2.52584	5.72688	4.92e-05	0.009376
LOC102629031	Inositol-3-phosphate synthase	-5.12367	-2.35718	5.9353	5.43e-05	0.009951
LOC102628741	BTB/POZ and MATH domain-containing protein 2, transcript variant X1	-3.16872	-1.6639	8.32374	5.94e-05	0.01072
LOC102628308	3-oxo-Delta(4,5)-steroid 5-beta-reductase-like, transcript variant X1	-3.78294	-1.91951	7.01147	6.07e-05	0.010809
LOC102615345	Protein MID1-COMPLEMENTING ACTIVITY 1-like, transcript variant X1	-3.11314	-1.63837	8.56548	6.37e-05	0.011224
LOC102616603	Putative pentatricopeptide repeat-containing protein At1g26500, transcript variant X1	-3.74021	-1.90312	7.04908	7.06e-05	0.011983
LOC102620618	Uncharacterized LOC102620618	-13.2531	-3.72826	4.51003	7.06e-05	0.011983
LOC102610914	Zinc finger protein CONSTANS-LIKE 2	-7.12184	-2.83225	5.21693	7.12e-05	0.011983
LOC102627624	3-oxo-Delta(4,5)-steroid 5-beta-reductase-like, transcript variant X1	-3.3874	-1.76018	7.58153	8.31e-05	0.013751
LOC102615350	Protein DETOXIFICATION 46, chloroplastic-like, transcript variant X2	-5.65786	-2.50026	5.59378	8.24e-05	0.013751
LOC102606639	Hypothetical protein	-4.85729	-2.28015	5.93222	8.47e-05	0.013788
LOC112498941	Uncharacterized LOC112498941	-3.22158	-1.68777	7.89944	8.48e-05	0.013788
LOC102624748	ABC transporter G family member 11-like	-3.13535	-1.64862	7.95263	0.000111	0.017307
LOC102624894	Uncharacterized LOC102624894	-51.3314	-5.68177	3.81794	0.000111	0.017307
LOC102608835	Uncharacterized LOC102608835	-2.99505	-1.58258	8.47055	0.000118	0.018106
LOC102608261	Probable carboxylesterase 12	-12.2647	-3.61643	4.55251	0.000122	0.018277
LOC102608326	Uncharacterized LOC102608326, transcript variant X10	-5.43656	-2.44269	5.57311	0.000126	0.018694
LOC102612083	F-box protein At1g30790-like	-4.19965	-2.07027	6.33783	0.000131	0.019211
LOC102625965	C-type lectin receptor-like tyrosine-protein kinase At1g52310, transcript variant X2	-7.14936	-2.83781	5.00975	0.000139	0.020271
LOC102617428	E3 ubiquitin-protein ligase AIRP2, transcript variant X2	-2.89086	-1.5315	8.79267	0.000142	0.020479
LOC102626040	Protein NRT1/ PTR FAMILY 5.1	-17.2121	-4.10536	4.18419	0.000152	0.021539
LOC107176853	Probable disease resistance protein At5g63020	-2.93672	-1.5542	8.454	0.000153	0.021539
LOC102615275	PRA1 family protein D, transcript variant X2	-17.0858	-4.09473	4.20724	0.000153	0.021539
LOC102613952	Histone acetyltransferase type B catalytic subunit, transcript variant X1	-12.0261	-3.5881	4.4097	0.000157	0.021785
LOC102627414	Uncharacterized LOC102627414, transcript variant X5	-2.82228	-1.49686	8.88488	0.000182	0.023932
LOC102616669	TMV resistance protein N-like, transcript variant X4	-3.56881	-1.83544	6.82475	0.000181	0.023932
LOC102626886	Glutaredoxin domain-containing cysteine-rich protein CG12206	-2.74854	-1.45867	9.40913	0.000182	0.023932
LOC102628037	Probable disease resistance protein At4g27220, transcript variant X3	-5.18366	-2.37397	5.62067	0.000188	0.024409
LOC102621852	VQ motif-containing protein 9, transcript variant X3	-11.6966	-3.54802	4.4103	0.000188	0.024409
LOC102622161	WAT1-related protein At2g37460	-5.63447	-2.49428	5.33862	0.000193	0.024642
LOC107177566	Uncharacterized LOC107177566	-11.5094	-3.52474	4.39526	0.000212	0.026603
LOC102609932	Elongation of fatty acids protein 3-like	-5.71267	-2.51417	5.23898	0.000244	0.030046
LOC102626083	Transcription factor bhlh61-like	-11.1563	-3.47979	4.40354	0.00026	0.031521
LOC102611643	Uncharacterized LOC102611643	-3.62109	-1.85642	6.61716	0.000264	0.03181
LOC102578071	Secretory phospholipase A2 alpha	-3.66242	-1.8728	6.555	0.000269	0.031831
LOC102621687	Transcription factor PIF1, transcript variant X2	-2.9291	-1.55046	7.96971	0.000266	0.031831
LOC102631091	Trihelix transcription factor ASIL1	-3.76158	-1.91134	6.44409	0.000269	0.031831
LOC102612100	Solute carrier family 25 member 44-like, transcript variant X1	-9.07988	-3.18267	4.54109	0.000282	0.032981
LOC102613488	Cell wall / vacuolar inhibitor of fructosidase 2	-15.4823	-3.95255	4.08866	0.000319	0.036367
LOC102624828	Protein NUCLEAR FUSION DEFECTIVE 4	-5.32874	-2.41379	5.31999	0.000322	0.036505
LOC102617975	Cytochrome P450 76A1-like	-10.9713	-3.45566	4.31306	0.000329	0.037069
UGT3	UDP-glycosyltransferase 74G1	-4.38947	-2.13405	5.8268	0.000331	0.037069
LOC102608156	WRKY transcription factor 55	-42.3411	-5.40399	3.66739	0.000348	0.03828
LOC102623824	Uncharacterized LOC102623824	-41.5235	-5.37585	3.66336	0.00037	0.040333
LOC102623456	AP2/ERF and B3 domain-containing transcription repressor RAV2	-2.81467	-1.49297	8.06207	0.000376	0.040366
LOC102621219	Potassium transporter 2, transcript variant X2	-3.09649	-1.63063	7.2046	0.000429	0.045838
