# Supplementary material for: Transcriptome Analysis of Citrus Dwarfing Viroid Induced Dwarfing Phenotype of Sweet Orange on Trifoliate Orange Rootstock
Source: Microorganisms. 2022 Jun 1;10(6):1144. doi: 10.3390/microorganisms10061144 (PMC9228058; doi:10.3390/microorganisms10061144)
Supplement: Supplementary file 1 [file microorganisms-10-01144-s001.zip › Table S4 List of upregulated DEGs identified in root (Citrus trifoliata (L.)) tissue_.xlsx]

## Sheet: Sheet1
Supplementary Table S4 | List of upregulated differentially expressed genes identified in root (Citrus trifoliata (L.)) tissue
Gene ID		Target Genes	Fold Change	LogFC	LogCPM	P-Value	FDR
Ptrif.0007s1723.1	Cre08.g372100	Heat shock protein 70A	97.86	6.61265	7.67338	1.97e-13	1.47e-09
Ptrif.0003s2324.1	AT4G10250	HSP20-like chaperones superfamily protein	195.89	7.6139	7.11693	2.42e-12	1.35e-08
Ptrif.0008s2756.1	AT3G46230	Heat shock protein 17.4	52.6332	5.7179	6.84693	1.81e-09	5.78e-06
Ptrif.0008s2143.1	AT3G46230	Heat shock protein 17.4	119.374	6.89935	6.49839	2.82e-09	7.88e-06
Ptrif.0002s0613.1	-	UNKNOWN	10.2115	3.35212	8.5447	3.55e-08	4.95e-05
Ptrif.0007s2280.1	-	UNKNOWN	10.5492	3.39906	8.30725	4.62e-08	5.15e-05
Ptrif.0009s1914.1	AT5G62350	Plant invertase/pectin methylesterase inhibitor superfamily protein	15.332	3.93848	6.99793	3.62e-07	0.000248
Ptrif.0004s1154.1	AT5G07310	Integrase-type DNA-binding superfamily protein	6.53948	2.70918	12.6268	4.04e-07	0.000264
Ptrif.0007s1727.1	Cre08.g372100	Heat shock protein 70A	32.0952	5.00429	6.25839	9.25e-07	0.000484
Ptrif.0005s1389.1	LOC_Os12g25450	O-methyltransferase, putative, expressed	8.81777	3.14041	7.79692	1.02e-06	0.000505
Ptrif.0003s4477.1	AT4G23990	Cellulose synthase like G3	13.6445	3.77025	6.91143	1.39e-06	0.000634
Ptrif.0001s2121.1	AT5G26180	S-adenosyl-L-methionine-dependent methyltransferases superfamily protein	11.7361	3.55288	7.04396	1.48e-06	0.000661
Ptrif.0005s2465.1	AT5G52010	C2H2-like zinc finger protein	7.38405	2.88441	8.02969	2.69e-06	0.001089
Ptrif.0006s1595.1	AT5G03800	Pentatricopeptide repeat (PPR) superfamily protein	7.42947	2.89326	8.05978	2.73e-06	0.001089
Ptrif.0003s3753.1	AT1G02640	Beta-xylosidase 2	5.64688	2.49745	9.26549	8.23e-06	0.002519
Ptrif.0009s1268.1	AT3G23820	UDP-D-glucuronate 4-epimerase 6	6.77749	2.76075	7.82872	9.42e-06	0.002665
Ptrif.0003s0226.1	Cre09.g386750	Heat shock protein 90A	14.2629	3.8342	6.34832	1.54e-05	0.003911
Ptrif.0008s2503.1	LOC_Os02g09510	UDP-Glycosyltransferase superfamily protein	4.68517	2.2281	12.3769	2.22e-05	0.005394
Ptrif.0006s0762.1	Cre07.g318600	Heat shock protein 22H	23.0596	4.5273	5.94133	2.49e-05	0.005847
Ptrif.0003s0344.1	AT5G28470	Major facilitator superfamily protein	4.98471	2.31751	9.42926	2.62e-05	0.005964
Ptrif.0009s1536.1	LOC_Os04g46980	Cis-zeatin O-glucosyltransferase, putative, expressed	5.67242	2.50396	7.95169	3.72e-05	0.008222
Ptrif.0002s0613.1	-	UNKNOWN	7.04367	2.81633	7.13253	4.4e-05	0.009365
Ptrif.0005s1242.1	AT4G24220	NAD(P)-binding Rossmann-fold superfamily protein	6.34419	2.66543	7.33402	5.68e-05	0.011325
Ptrif.0003s0870.1	LOC_Os06g49760	Invertase/pectin methylesterase inhibitor family protein, putative, expressed	5.11013	2.35336	8.20913	6.03e-05	0.011918
Ptrif.0004s2739.1	AT5G04560	HhH-GPD base excision DNA repair family protein	10.5434	3.39827	6.3753	7.15e-05	0.013428
Ptrif.0008s1298.1	-	UNKNOWN	42.801	5.41957	5.46288	8.52e-05	0.014989
Ptrif.0005s0420.1	AT1G58070	WEB family protein	14.1104	3.81868	5.99045	0.000107	0.017549
Ptrif.0009s0026.1	AT3G17460	PHD finger family protein	5.73315	2.51933	7.2747	0.000136	0.020613
Ptrif.0003s0879.1	AT4G12290	Copper amine oxidase family protein	4.45032	2.15391	8.6061	0.000151	0.022276
Ptrif.0009s1987.2	AT5G62180	Carboxyesterase 20	4.11546	2.04105	9.83064	0.000154	0.022704
Ptrif.0007s0101.1	LOC_Os02g58720	Peroxidase precursor, putative, expressed	18.9164	4.24157	5.74528	0.00016	0.023395
Ptrif.0004s2739.1	AT5G04560	HhH-GPD base excision DNA repair family protein	3.99534	1.99832	10.58	0.000166	0.024149
Ptrif.0008s0743.2	LOC_Os01g44250	CBS domain containing membrane protein, putative, expressed	5.57553	2.47911	7.27152	0.000176	0.024687
Ptrif.0008s2298.1	AT2G29500	HSP20-like chaperones superfamily protein	9.43749	3.2384	6.22983	0.000195	0.026127
Ptrif.0004s2739.1	AT5G04560	HhH-GPD base excision DNA repair family protein	5.41635	2.43732	7.2979	0.000214	0.027668
Ptrif.0006s0394.1	AT2G37040	PHE ammonia lyase 1	36.7472	5.19956	5.33421	0.000251	0.030393
Ptrif.0003s0344.1	AT5G28470	Major facilitator superfamily protein	17.6936	4.14515	5.6849	0.000277	0.032196
Ptrif.0004s2506.1	-	UNKNOWN	9.16383	3.19595	6.1954	0.00027	0.032196
Ptrif.0009s1477.1	AT3G57240	Beta-1,3-glucanase 3	5.60664	2.48713	7.03164	0.000277	0.032196
Ptrif.0003s1023.2	AT3G47500	Cycling DOF factor 3	10.3877	3.37681	6.05202	0.000284	0.03269
Ptrif.0005s1509.1	Cre02.g080700	Endoplasmic reticulum associated Hsp70 protein	35.5809	5.15303	5.31768	0.000294	0.033377
Ptrif.0005s1709.1	AT3G03990	Alpha/beta-Hydrolases superfamily protein	17.4095	4.1218	5.67436	0.000306	0.034171
Ptrif.0008s2299.1	AT2G29500	HSP20-like chaperones superfamily protein	5.67568	2.50479	6.93125	0.000354	0.038973
Ptrif.0009s2362.1	LOC_Os07g37510	Organic cation transporter-related, putative, expressed	12.4031	3.63263	5.84959	0.000363	0.039554
Ptrif.0007s2088.1	AT5G16370	Acyl activating enzyme 5	4.19677	2.06928	8.11776	0.000396	0.041949
Ptrif.0006s1139.1	AT5G16370	Acyl activating enzyme 5	3.64808	1.86714	10.596	0.000408	0.042377
Ptrif.0004s0649.1	AT2G39210	Major facilitator superfamily protein	16.7944	4.06991	5.61659	0.000439	0.043912
Ptrif.0002s2572.1	AT4G21210	PPDK regulatory protein	33.7862	5.07836	5.26643	0.00044	0.043912
