# Supplementary material for: Transcriptome Analysis of Citrus Dwarfing Viroid Induced Dwarfing Phenotype of Sweet Orange on Trifoliate Orange Rootstock
Source: Microorganisms. 2022 Jun 1;10(6):1144. doi: 10.3390/microorganisms10061144 (PMC9228058; doi:10.3390/microorganisms10061144)
Supplement: Supplementary file 1 [file microorganisms-10-01144-s001.zip › Table S5 List of downregulated DEGs identified in root (Citrus trifoliata (L.)) tissue_.xlsx]

## Sheet: Sheet1
Supplementary Table S5 | List of downregulated differentially expressed genes identified in root (Citrus trifoliata (L.)) tissue
Gene ID		Target Genes	Fold Change	LogFC	LogCPM	P-Value	FDR
Ptrif.0003s1093.2	-	UNKNOWN	-20.3214	-4.34493	15.1812	3.07e-14	6.75e-10
Ptrif.0001s0240.1	AT4G32295	Kinase-inducible domain interacting 9, Kix9	-49.7249	-5.6359	9.20329	6.04e-14	6.75e-10
Ptrif.0003s4820.1	-	UNKNOWN	-21.3162	-4.41388	9.31341	3.22e-11	1.44e-07
Ptrif.0003s0980.2	LOC_Os04g48160	IQ calmodulin-binding motif family protein, putative, expressed	-13.833	-3.79005	10.3644	1.96e-10	7.31e-07
Ptrif.0006s0692.1	AT2G37740	Zinc-finger protein 10	-30.3876	-4.92541	7.76141	7.47e-09	1.85e-05
Ptrif.0003s4060.1	AT4G01200	Calcium-dependent lipid-binding (CaLB domain) family protein	-164.807	-7.36463	7.10923	1.13e-08	2.53e-05
Ptrif.0005s2586.1	AT1G75000	GNS1/SUR4 membrane protein family	-11.3107	-3.49961	9.34995	1.27e-08	2.58e-05
Ptrif.0003s3971.1	AT5G16420	Pentatricopeptide repeat (PPR-like) superfamily protein	-11.7798	-3.55824	8.88158	2.65e-08	4.93e-05
Ptrif.0003s4884.1	-	UNKNOWN	-9.12194	-3.18934	10.2922	2.87e-08	4.93e-05
Ptrif.0005s2346.1	LOC_Os07g43460	Sphingolipid C4-hydroxylase SUR2, putative, expressed	-10.2527	-3.35793	9.34344	3.35e-08	4.95e-05
Ptrif.0007s2848.1	AT5G64790	O-Glycosyl hydrolases family 17 protein	-10.0943	-3.33547	9.47368	3.22e-08	4.95e-05
Ptrif.0001s0151.1	AT4G31805	WRKY family transcription factor	-13.2328	-3.72604	8.39991	4.7e-08	5.15e-05
Ptrif.0002s2450.1	AT2G34710	Homeobox-leucine zipper family protein / lipid-binding START domain-containing protein	-10.4233	-3.38174	9.173	4.2e-08	5.15e-05
Ptrif.0008s1928.1	AT5G60800	Heavy metal transport/detoxification superfamily protein	-21.0184	-4.39358	7.75752	4.21e-08	5.15e-05
Ptrif.0001s0052.1	LOC_Os04g56130	Protein kinase domain containing protein, expressed	-14.8035	-3.88787	8.1769	4.84e-08	5.15e-05
Ptrif.0008s1805.1	AT5G42350	Galactose oxidase/kelch repeat superfamily protein	-9.50091	-3.24807	9.53003	5.16e-08	5.24e-05
Ptrif.0003s0596.2	AT3G48420	Haloacid dehalogenase-like hydrolase (HAD) superfamily protein	-38.2611	-5.2578	7.29672	6.25e-08	6.03e-05
Ptrif.0003s2697.1	AT2G43500	Plant regulator RWP-RK family protein	-7.87814	-2.97786	11.4984	6.47e-08	6.03e-05
Ptrif.0008s0485.1	AT4G34410	Redox responsive transcription factor 1	-10.0112	-3.32354	9.00324	8.41e-08	7.52e-05
Ptrif.0003s0966.1	AT4G23030	MATE efflux family protein	-8.99055	-3.16841	9.29409	1.36e-07	0.000117
Ptrif.0008s1761.1	AT2G27690	Cytochrome P450, family 94, subfamily C, polypeptide 1	-7.24071	-2.85613	11.8849	1.56e-07	0.000129
Ptrif.0007s0470.1	AT2G23320	WRKY DNA-binding protein 15	-8.18973	-3.03382	9.74489	1.93e-07	0.000154
Ptrif.0009s0007.1	-	UNKNOWN	-11.5415	-3.52876	8.22172	2.34e-07	0.00018
Ptrif.0003s1094.1	AT5G07920	Diacylglycerol kinase1	-8.71995	-3.12432	9.13618	2.48e-07	0.000185
Ptrif.0004s2071.1	AT1G24530	Transducin/WD40 repeat-like superfamily protein	-7.41947	-2.89132	10.4444	2.76e-07	0.000199
Ptrif.0001s2259.1	AT4G29890	Choline monooxygenase, putative (CMO-like)	-8.43256	-3.07597	9.13083	3.66e-07	0.000248
Ptrif.0003s0964.1	AT5G51990	C-repeat-binding factor 4	-9.87418	-3.30366	8.44133	4.14e-07	0.000264
Ptrif.0002s1011.1	AT5G41120	Esterase/lipase/thioesterase family protein	-10.7739	-3.42947	8.16495	5.18e-07	0.000322
Ptrif.0002s2625.2	AT3G13160	Tetratricopeptide repeat (TPR)-like superfamily protein	-30.8045	-4.94507	7.06049	6.29e-07	0.000367
Ptrif.0005s2238.1	AT1G21326	VQ motif-containing protein	-7.8823	-2.97862	9.23114	6.08e-07	0.000367
Ptrif.0005s1648.1	AT1G56570	Tetratricopeptide repeat (TPR)-like superfamily protein	-10.5706	-3.40198	8.14665	6.4e-07	0.000367
Ptrif.0006s0879.1	AT5G01370	ALC-interacting protein 1	-10.2832	-3.36222	8.12356	8.54e-07	0.000477
Ptrif.0003s3956.1	-	UNKNOWN	-6.6202	-2.72687	10.5449	9.13e-07	0.000484
Ptrif.0009s2184.1	AT5G24080	Protein kinase superfamily protein	-8.26889	-3.04769	8.74431	9.54e-07	0.000484
Ptrif.0006s1348.1	AT5G06390	FASCICLIN-like arabinogalactan protein 17 precursor	-6.84897	-2.77589	10.0524	9.34e-07	0.000484
Ptrif.0008s2187.1	AT1G07615	GTP-binding protein Obg/CgtA	-105.845	-6.72581	6.60686	1.05e-06	0.000509
Ptrif.0008s0385.1	AT2G14960	Auxin-responsive GH3 family protein	-102.771	-6.68329	6.57947	1.31e-06	0.000624
Ptrif.0007s2623.1	AT3G49710	Pentatricopeptide repeat (PPR) superfamily protein	-6.34469	-2.66555	10.6697	1.36e-06	0.000634
Ptrif.0004s0551.1	AT2G39220	PATATIN-like protein 6	-6.27816	-2.65034	10.5798	1.59e-06	0.000683
Ptrif.0007s0142.1	LOC_Os08g43510	Thaumatin, putative, expressed	-100.828	-6.65575	6.55882	1.56e-06	0.000683
Ptrif.0007s0330.2	AT4G36830	GNS1/SUR4 membrane protein family	-6.33662	-2.66371	9.9953	2.3e-06	0.000971
Ptrif.0002s0873.1	AT2G30990	Protein of unknown function (DUF688)	-26.702	-4.73888	6.89614	2.7e-06	0.001089
Ptrif.0003s1725.1	-	UNKNOWN	-94.3249	-6.55957	6.48394	2.92e-06	0.001145
Ptrif.0003s0625.1	Cre07.g355400	Cyclin dependent kinase	-93.4108	-6.54552	6.47574	3.12e-06	0.001202
Ptrif.0003s4817.1	-	Unknown	-6.48543	-2.6972	9.4183	3.22e-06	0.001202
Ptrif.0001s1336.2	AT1G54890	Late embryogenesis abundant (LEA) protein-related	-17.7599	-4.15056	7.11302	3.23e-06	0.001202
Ptrif.0008s1805.1	AT5G42350	Galactose oxidase/kelch repeat superfamily protein	-7.02078	-2.81163	8.71751	4.01e-06	0.001468
Ptrif.0007s1205.1	AT3G16030	Lectin protein kinase family protein	-5.43849	-2.44321	12.4952	4.22e-06	0.001522
Ptrif.0002s3376.1	-	UNKNOWN	-7.47212	-2.90152	8.44647	4.46e-06	0.001581
Ptrif.0004s2243.1	Cre17.g728100	(1 of 2) K14664 - IAA-amino acid hydrolase [EC:3.5.1.-] (ILR1)	-5.49715	-2.45868	11.5903	4.64e-06	0.001621
Ptrif.0002s1885.1	AT2G01818	PLATZ transcription factor family protein	-87.8821	-6.4575	6.41617	5.02e-06	0.001725
Ptrif.0002s0211.2	AT3G45140	Lipoxygenase 2	-8.76733	-3.13214	7.91346	5.11e-06	0.001731
Ptrif.0007s1214.2	-	UNKNOWN	-5.41349	-2.43656	11.6243	5.45e-06	0.001818
Ptrif.0008s1805.1	AT5G42350	Galactose oxidase/kelch repeat superfamily protein	-6.81219	-2.76812	8.6344	6.17e-06	0.002027
Ptrif.0004s2519.1	AT3G63440	Cytokinin oxidase/dehydrogenase 6	-7.32022	-2.87189	8.31709	6.75e-06	0.002155
Ptrif.0004s0907.2	LOC_Os03g57460	Fasciclin domain containing protein, expressed	-6.34872	-2.66647	8.97617	6.71e-06	0.002155
Ptrif.0008s1805.1	AT5G42350	Galactose oxidase/kelch repeat superfamily protein	-6.34687	-2.66604	8.9082	7.7e-06	0.002424
Ptrif.0007s0176.1	AT3G51160	NAD(P)-binding Rossmann-fold superfamily protein	-5.39126	-2.43062	10.7759	7.91e-06	0.002455
Ptrif.0001s0611.1	AT5G20110	Dynein light chain type 1 family protein	-23.6273	-4.56238	6.76048	8.67e-06	0.002583
Ptrif.0002s2868.1	-	UNKNOWN	-82.52	-6.36667	6.34588	8.57e-06	0.002583
Ptrif.0002s3099.2	AT3G21630	Chitin elicitor receptor kinase 1	-82.1297	-6.35983	6.33967	9e-06	0.002646
Ptrif.0001s1445.1	-	UNKNOWN	-11.0808	-3.46999	7.34647	9.49e-06	0.002665
Ptrif.0005s2222.1	AT3G09040	Pentatricopeptide repeat (PPR) superfamily protein	-5.51899	-2.46441	10.0444	9.54e-06	0.002665
Ptrif.0009s2019.1	AT5G51990	C-repeat-binding factor 4	-5.95913	-2.5751	9.22617	9.28e-06	0.002665
Ptrif.0002s0211.2	AT3G45140	Lipoxygenase 2	-5.1125	-2.35403	11.8142	9.96e-06	0.002747
Ptrif.0007s0665.1	AT5G10530	Concanavalin A-like lectin protein kinase family protein	-7.60614	-2.92716	8.03969	1.03e-05	0.002811
Ptrif.0005s1111.1	Cre12.g557900	C-8,7 sterol isomerase	-15.6717	-3.97009	6.98482	1.07e-05	0.002881
Ptrif.0003s3514.1	AT3G63110	Isopentenyltransferase 3	-79.6579	-6.31575	6.31001	1.12e-05	0.00299
Ptrif.0003s3175.2	AT5G48800	Phototropic-responsive NPH3 family protein	-79.0555	-6.30479	6.29949	1.22e-05	0.003206
Ptrif.0009s0014.1	AT1G48280	Hydroxyproline-rich glycoprotein family protein	-7.04072	-2.81572	8.1497	1.29e-05	0.003361
Ptrif.0003s0853.2	AT1G12230	Aldolase superfamily protein	-8.37857	-3.0667	7.67437	1.4e-05	0.003603
Ptrif.0001s2612.1	LOC_Os04g56130	Protein kinase domain containing protein, expressed	-75	-6.22882	6.2461	1.82e-05	0.004558
Ptrif.0007s1017.2	AT3G14172	(1 of 3) PTHR31008:SF3 - COP1-INTERACTING PROTEIN-RELATED PROTEIN-RELATED	-11.8472	-3.56648	7.09039	2.04e-05	0.005068
Ptrif.0001s0053.2	LOC_Os04g56130	Protein kinase domain containing protein, expressed	-8.05174	-3.0093	7.63515	2.13e-05	0.005236
Ptrif.0002s1011.1	AT5G41120	Esterase/lipase/thioesterase family protein	-72.6556	-6.183	6.21449	2.29e-05	0.005505
Ptrif.0009s1421.2	AT5G04020	Calmodulin binding	-4.97804	-2.31558	10.2584	2.44e-05	0.005811
Ptrif.0007s0620.1	AT2G22790	Hypothetical protein	-5.31124	-2.40905	9.31545	2.51e-05	0.005847
Ptrif.0002s2450.1	AT2G34710	Homeobox-leucine zipper family protein / lipid-binding START domain-containing protein	-6.97149	-2.80147	7.92842	2.56e-05	0.005897
Ptrif.0001s0055.1	LOC_Os04g56130	Protein kinase domain containing protein, expressed	-14.1917	-3.82697	6.87575	2.7e-05	0.006102
Ptrif.0003s1154.1	AT5G15630	COBRA-like extracellular glycosyl-phosphatidyl inositol-anchored protein family	-20.0657	-4.32666	6.57349	3.75e-05	0.008222
Ptrif.0009s0007.1	-	UNKNOWN	-6.96077	-2.79925	7.787	3.68e-05	0.008222
Ptrif.0009s1829.1	AT4G23340	2-oxoglutarate (2OG) and Fe(II)-dependent oxygenase superfamily protein	-19.9065	-4.31517	6.57787	3.9e-05	0.008457
Ptrif.0001s2671.1	-	UNKNOWN	-66.0368	-6.0452	6.12509	4.36e-05	0.009365
Ptrif.0009s0464.1	AT1G03220	Eukaryotic aspartyl protease family protein	-66.3224	-6.05142	6.12222	4.48e-05	0.009367
Ptrif.0007s0523.1	AT5G67370	Protein of unknown function (DUF1230)	-13.4209	-3.74641	6.79661	4.47e-05	0.009367
Ptrif.0009s1856.1	Cre02.g092150	Chlamydomonas SHOC2/SUR8-like LRR	-7.74645	-2.95354	7.41628	5.42e-05	0.011103
Ptrif.0007s0534.1	AT3G49950	GRAS family transcription factor	-7.78936	-2.9615	7.42783	5.42e-05	0.011103
Ptrif.0001s0812.2	AT2G20010	Protein of unknown function (DUF810)	-10.5869	-3.4042	6.98109	5.55e-05	0.011266
Ptrif.0003s1154.1	AT5G15630	COBRA-like extracellular glycosyl-phosphatidyl inositol-anchored protein family	-8.36487	-3.06434	7.29671	5.61e-05	0.011296
Ptrif.0008s1928.1	AT5G60800	Heavy metal transport/detoxification superfamily protein	-9.10458	-3.18659	7.12468	6.34e-05	0.012428
Ptrif.0002s2406.1	AT4G20820	FAD-binding Berberine family protein	-4.74719	-2.24707	9.47691	6.48e-05	0.012585
Ptrif.0003s3650.1	-	UNKNOWN	-5.18754	-2.37505	8.66611	6.59e-05	0.012692
Ptrif.0008s2121.1	AT5G59730	Exocyst subunit exo70 family protein H7	-4.40072	-2.13774	10.7341	6.96e-05	0.013289
Ptrif.0002s0875.1	AT1G19070	F-box family protein	-61.9406	-5.95281	6.05888	7.13e-05	0.013428
Ptrif.0007s2172.2	-	UNKNOWN	-6.26201	-2.64663	7.79775	7.54e-05	0.013972
Ptrif.0004s1584.1	-	UNKNOWN	-18.3731	-4.19952	6.49408	7.57e-05	0.013972
Ptrif.0001s0981.1	AT5G56960	Basic helix-loop-helix (bHLH) DNA-binding family protein	-61.097	-5.93303	6.04911	7.64e-05	0.014001
Ptrif.0002s3556.1	-	UNKNOWN	-18.2696	-4.19137	6.49227	7.76e-05	0.014103
Ptrif.0007s0241.1	AT5G38020	S-adenosyl-L-methionine-dependent methyltransferases superfamily protein	-60.5392	-5.9198	6.04127	8.09e-05	0.014578
Ptrif.0006s1178.1	AT3G21760	UDP-Glycosyltransferase superfamily protein	-4.59264	-2.19932	9.58041	8.2e-05	0.014657
Ptrif.0005s2530.1	-	UNKNOWN	-5.71801	-2.51551	8.04126	8.33e-05	0.014768
Ptrif.0006s2258.1	AT3G02125	(1 of 4) PTHR33673:SF1 - GENOMIC DNA, CHROMOSOME 5, TAC CLONE:K3K3	-12.2848	-3.6188	6.72693	8.98e-05	0.015684
Ptrif.0009s1439.1	AT3G57180	P-loop containing nucleoside triphosphate hydrolases superfamily protein	-4.7295	-2.24169	9.01548	9.72e-05	0.016715
Ptrif.0005s0802.1	Cre17.g701700	Plastid acyl-ACP desaturase	-8.68417	-3.11839	7.08161	9.72e-05	0.016715
Ptrif.0002s3099.2	AT3G21630	Chitin elicitor receptor kinase 1	-8.65329	-3.11325	7.08011	9.95e-05	0.016849
Ptrif.0009s0896.1	AT1G04520	Plasmodesmata-located protein 2	-17.8198	-4.15541	6.44956	9.95e-05	0.016849
Ptrif.0005s2541.1	-	UNKNOWN	-6.52339	-2.70562	7.59139	0.000101	0.017024
Ptrif.0003s4537.1	AT4G11780	GAR2-like protein	-58.371	-5.86718	6.00699	0.000104	0.017295
Ptrif.0002s2115.2	-	UNKNOWN	-6.50218	-2.70092	7.58558	0.000106	0.017508
Ptrif.0001s1010.1	Cre03.g211073	(1 of 2) K14497 - protein phosphatase 2C (PP2C)	-12.0596	-3.59211	6.69702	0.000108	0.017549
Ptrif.0007s2638.1	AT4G15093	Catalytic LigB subunit of aromatic ring-opening dioxygenase family	-5.46164	-2.44933	8.10277	0.000108	0.017549
Ptrif.0002s1011.1	AT5G41120	Esterase/lipase/thioesterase family protein	-58.3288	-5.86614	5.99824	0.000111	0.017832
Ptrif.0002s2314.2	AT4G19840	Phloem protein 2-A1	-11.8839	-3.57094	6.69152	0.000124	0.019766
Ptrif.0003s0949.1	AT4G11850	Phospholipase D gamma 1	-56.4644	-5.81927	5.97603	0.00013	0.020062
Ptrif.0009s2692.1	-	UNKNOWN	-6.41992	-2.68255	7.53654	0.000129	0.020062
Ptrif.0009s2184.1	AT5G24080	Protein kinase superfamily protein	-11.823	-3.56352	6.68262	0.000129	0.020062
Ptrif.0005s3157.1	AT1G31410	Putrescine-binding periplasmic protein-related	-56.8049	-5.82794	5.97835	0.000128	0.020062
Ptrif.0003s4899.1	AT3G06190	BTB-POZ and MATH domain 2	-8.39382	-3.06933	7.03906	0.00013	0.020062
Ptrif.0002s0868.1	AT5G45890	Senescence-associated gene 12	-7.60024	-2.92604	7.18414	0.000133	0.020316
Ptrif.0003s3676.1	AT3G62830	NAD(P)-binding Rossmann-fold superfamily protein	-7.02024	-2.81152	7.32135	0.000137	0.020633
Ptrif.0002s1542.1	AT1G04950	TATA BOX ASSOCIATED FACTOR II 59	-16.9591	-4.08399	6.41015	0.000143	0.02141
Ptrif.0002s2373.1	AT4G20390	Uncharacterised protein family (UPF0497)	-4.79748	-2.26228	8.5912	0.000144	0.02141
Ptrif.0003s4061.1	AT2G46240	BCL-2-associated athanogene 6	-4.41464	-2.14229	9.08218	0.000168	0.024235
Ptrif.0001s2794.1	Cre09.g388875	(1 of 104) 2.7.11.25 - Mitogen-activated protein kinase kinase kinase / MLTK	-8.15769	-3.02816	6.98888	0.00017	0.024331
Ptrif.0003s0345.2	AT5G37630	ARM repeat superfamily protein	-4.06874	-2.02458	10.3807	0.000171	0.024412
Ptrif.0006s1769.1	AT5G37630	ARM repeat superfamily protein	-16.5378	-4.0477	6.38341	0.000174	0.024653
Ptrif.0003s4382.1	-	UNKNOWN	-16.4822	-4.04283	6.37073	0.000177	0.024687
Ptrif.0003s3730.1	AT3G62650	Hypothetical protein	-11.4082	-3.512	6.6444	0.000178	0.024687
Ptrif.0007s0470.1	AT2G23320	WRKY DNA-binding protein 15	-6.12838	-2.61551	7.49433	0.000179	0.024719
Ptrif.0001s2419.2	AT4G28020	(1 of 1) PTHR12818:SF0 - NEF-ASSOCIATED PROTEIN 1	-6.11686	-2.61279	7.50751	0.000186	0.025436
Ptrif.0004s0519.1	AT2G26430	Arginine-rich cyclin 1	-53.5167	-5.74192	5.92213	0.00019	0.025917
Ptrif.0009s2184.1	AT5G24080	Protein kinase superfamily protein	-8.03897	-3.00701	6.9822	0.000195	0.026127
Ptrif.0008s0382.1	-	UNKNOWN	-16.1851	-4.01659	6.36598	0.000196	0.026127
Ptrif.0002s2422.1	AT4G20880	Ethylene-responsive nuclear protein / ethylene-regulated nuclear protein (ERT2)	-8.0102	-3.00184	6.98877	0.000196	0.026127
Ptrif.0006s1488.1	AT3G10120	(1 of 3) PTHR33148:SF2 - EMB	-5.65142	-2.49861	7.692	0.000198	0.026212
Ptrif.0005s0694.1	AT5G64570	Beta-D-xylosidase 4	-53.4239	-5.73941	5.91418	0.000201	0.026473
Ptrif.0006s1553.1	AT2G36430	Plant protein of unknown function (DUF247)	-4.58277	-2.19622	8.56334	0.00021	0.027237
Ptrif.0003s0345.2	LOC_Os03g48180	Peptide transporter PTR2, putative, expressed	-4.10763	-2.03831	9.76252	0.000209	0.027237
Ptrif.0007s1135.1	LOC_Os03g48180	Peptide transporter PTR2, putative, expressed	-16.0744	-4.0067	6.34404	0.000215	0.027668
Ptrif.0002s1542.1	AT1G04950	TATA BOX ASSOCIATED FACTOR II 59	-52.3976	-5.71143	5.89787	0.000226	0.028609
Ptrif.0002s0491.1	AT2G26870	Non-specific phospholipase C2	-51.958	-5.69927	5.89772	0.000226	0.028609
Ptrif.0007s0441.1	AT5G67080	Mitogen-activated protein kinase kinase kinase 19	-6.27296	-2.64915	7.36248	0.000227	0.028609
Ptrif.0003s0644.1	LOC_Os01g72550	OsCML19 - Calmodulin-related calcium sensor protein, expressed	-4.83229	-2.27271	8.17755	0.000233	0.029262
Ptrif.0001s0843.1	LOC_Os02g12910	Receptor-like protein kinase 5 precursor, putative, expressed	-4.76919	-2.25374	8.22612	0.000236	0.029505
Ptrif.0003s3513.1	-	UNKNOWN	-52.182	-5.70548	5.89084	0.000238	0.029585
Ptrif.0006s0880.1	AT5G05580	Fatty acid desaturase 8	-4.65232	-2.21795	8.36348	0.000244	0.030082
Ptrif.0001s1666.2	-	UNKNOWN	-4.41854	-2.14357	8.70035	0.000245	0.030082
Ptrif.0003s0183.1	AT4G23720	Protein of unknown function (DUF1191)	-51.1949	-5.67793	5.88212	0.000252	0.030393
Ptrif.0005s1660.1	Cre17.g701700	Plastid acyl-ACP desaturase	-50.8733	-5.66884	5.88659	0.000251	0.030393
Ptrif.0003s4382.1	-	UNKNOWN	-7.04746	-2.8171	7.11928	0.000256	0.03074
Ptrif.0003s4510.1	LOC_Os08g03430	Extracellular ligand-gated ion channel, putative, expressed	-3.88122	-1.95651	10.346	0.000276	0.032196
Ptrif.0006s0359.1	AT5G52970	Thylakoid lumen 15.0 kDa protein	-50.6247	-5.66177	5.86961	0.000274	0.032196
Ptrif.0004s0451.1	AT2G39420	Alpha/beta-Hydrolases superfamily protein	-8.78455	-3.13497	6.77996	0.000277	0.032196
Ptrif.0003s1490.1	-	UNKNOWN	-4.67814	-2.22593	8.2389	0.000281	0.032529
Ptrif.0004s2635.1	-	UNKNOWN	-50.2237	-5.6503	5.8629	0.000287	0.032945
Ptrif.0007s0143.1	AT4G36010	Pathogenesis-related thaumatin superfamily protein	-4.8477	-2.2773	8.03609	0.000294	0.033377
Ptrif.0006s1701.1	AT2G40950	Basic-leucine zipper (bZIP) transcription factor family protein	-6.90499	-2.78764	7.09231	0.0003	0.03387
Ptrif.0007s1860.1	Cre02.g144005	(1 of 5) 2.3.1.43 - Phosphatidylcholine--sterol O-acyltransferase / Phospholipid--cholesterol acyltransferase	-49.7454	-5.63649	5.85541	0.000303	0.033997
Ptrif.0004s0151.1	AT5G05570	Transducin family protein / WD-40 repeat family protein	-49.3461	-5.62486	5.84867	0.000317	0.035085
Ptrif.0009s1768.1	AT1G30760	FAD-binding Berberine family protein	-6.39168	-2.6762	7.21835	0.000316	0.035085
Ptrif.0008s1303.1	AT1G28190	(1 of 1) PTHR33052:SF10 - F3H9.15 PROTEIN	-48.2068	-5.59117	5.82994	0.000361	0.039518
Ptrif.0002s1350.2	AT1G27410	DNA repair metallo-beta-lactamase family protein	-7.3939	-2.88634	6.92732	0.000368	0.039693
Ptrif.0007s0720.1	AT2G22470	arabinogalactan protein 2	-4.03825	-2.01373	9.12671	0.000366	0.039693
Ptrif.0004s0365.1	-	UNKNOWN	-4.18135	-2.06397	8.71529	0.000377	0.040552
Ptrif.0002s2748.1	AT4G21705	Tetratricopeptide repeat (TPR)-like superfamily protein	-5.62826	-2.49269	7.41273	0.000381	0.040778
Ptrif.0009s1829.1	AT4G23340	2-oxoglutarate (2OG) and Fe(II)-dependent oxygenase superfamily protein	-7.40876	-2.88923	6.88632	0.000384	0.040862
Ptrif.0006s1833.1	-	UNKNOWN	-6.71144	-2.74662	7.03364	0.000398	0.041949
Ptrif.0007s0743.1	AT4G40020	Myosin heavy chain-related protein	-7.33227	-2.87426	6.90565	0.0004	0.041971
Ptrif.0002s2734.1	LOC_Os10g35630	Cystathionin beta synthase protein, putative, expressed	-14.5264	-3.86061	6.26292	0.000406	0.042366
Ptrif.0002s3099.2	AT3G21630	Chitin elicitor receptor kinase 1	-10.2142	-3.3525	6.53184	0.000411	0.042377
Ptrif.0007s0322.1	AT2G18570	UDP-Glycosyltransferase superfamily protein	-3.70869	-1.89091	10.4379	0.000411	0.042377
Ptrif.0003s0733.1	AT4G16835	Tetratricopeptide repeat (TPR)-like superfamily protein	-3.67545	-1.87792	10.6237	0.000419	0.042953
Ptrif.0009s1117.2	LOC_Os03g32170	NAD dependent epimerase/dehydratase family protein, putative, expressed	-46.6684	-5.54437	5.80778	0.000421	0.042953
Ptrif.0007s1433.1	-	UNKNOWN	-4.7169	-2.23784	7.90399	0.000438	0.043912
Ptrif.0003s1082.1	LOC_Os08g14070	LYR motif containing protein, putative, expressed	-14.4621	-3.8542	6.25377	0.000437	0.043912
Ptrif.0002s3179.1	-	UNKNOWN	-47.206	-5.5609	5.80162	0.000437	0.043912
Ptrif.0001s0663.1	AT2G26730	Leucine-rich repeat protein kinase family protein	-46.8414	-5.54971	5.79972	0.000443	0.043979
Ptrif.0002s2314.2	AT4G19840	Phloem protein 2-A1	-6.59837	-2.72211	7.03334	0.000448	0.044073
Ptrif.0004s2521.1	LOC_Os01g58740	Glycerol-3-phosphate dehydrogenase, putative, expressed	-14.3313	-3.8411	6.25122	0.000447	0.044073
Ptrif.0003s3174.1		UNKNOWN	-6.55105	-2.71173	7.03479	0.000468	0.0459
Ptrif.0004s2185.2	LOC_Os08g29200	BURP domain containing protein, expressed	-46.2409	-5.5311	5.78934	0.000474	0.046263
Ptrif.0001s0117.1	AT2G24820	Translocon at the inner envelope membrane of chloroplasts 55-II	-3.72448	-1.89704	9.93667	0.000477	0.046358
Ptrif.0005s2218.1	AT1G77120	Alcohol dehydrogenase 1	-45.8281	-5.51816	5.78637	0.000484	0.046823
Ptrif.0003s1154.1	AT5G15630	COBRA-like extracellular glycosyl-phosphatidyl inositol-anchored protein family	-14.2211	-3.82996	6.23906	0.00049	0.047162
Ptrif.0001s2758.1	AT1G32010	Myosin heavy chain-related	-14.1459	-3.82232	6.23621	0.000498	0.047723
Ptrif.0004s0184.1	AT5G05480	Peptide-N4-(N-acetyl-beta-glucosaminyl)asparagine amidase A protein	-14.1163	-3.81929	6.23032	0.000513	0.048972
