# Supplementary material for: Transcriptome Analysis of Citrus Dwarfing Viroid Induced Dwarfing Phenotype of Sweet Orange on Trifoliate Orange Rootstock
Source: Microorganisms. 2022 Jun 1;10(6):1144. doi: 10.3390/microorganisms10061144 (PMC9228058; doi:10.3390/microorganisms10061144)
Supplement: Supplementary file 1 [file microorganisms-10-01144-s001.zip › Table S6 List of GO terms for upregulated DEGs identified in stem (Citrus sinensis (L.) Osbeck) tissue.xlsx]

## Sheet: Sheet1
Supplementary Table S6. | List of gene ontology terms for upregulated differentially expressed genes identified in stem (Citrus sinensis (L.) Osbeck) tissue
Sequence ID	Gene ID	GO Category	GO ID	GO Term
lcl|NC_023046.1_cds_XP_006464716.1_756	LOC102614659	Biological Process	GO:0008152	metabolic process
lcl|NC_023046.1_cds_XP_006464716.1_756	LOC102614659	Biological Process	GO:0009987	cellular process
lcl|NC_023046.1_cds_XP_006464716.1_756	LOC102614659	Biological Process	GO:0065007	biological regulation
lcl|NC_023046.1_cds_XP_006464716.1_756	LOC102614659	Biological Process	GO:0050789	regulation of biological process
lcl|NC_023046.1_cds_XP_006464716.1_756	LOC102614659	Biological Process	GO:0050896	response to stimulus
lcl|NC_023046.1_cds_XP_006464716.1_756	LOC102614659	Biological Process	GO:0023052	signaling
lcl|NC_023046.1_cds_XP_006464716.1_756	LOC102614659	Biological Process	GO:0032502	developmental process
lcl|NC_023046.1_cds_XP_006464925.1_991	LOC102614284	Biological Process	GO:0008152	metabolic process
lcl|NC_023046.1_cds_XP_006464925.1_991	LOC102614284	Biological Process	GO:0009987	cellular process
lcl|NC_023046.1_cds_XP_006464925.1_991	LOC102614284	Biological Process	GO:0051179	localization
lcl|NC_023046.1_cds_XP_006465789.1_2138	LOC102616051	Biological Process	GO:0008152	metabolic process
lcl|NC_023046.1_cds_XP_006465789.1_2138	LOC102616051	Biological Process	GO:0009987	cellular process
lcl|NC_023046.1_cds_XP_024952837.1_3024	LOC102613795	Biological Process	GO:0008152	metabolic process
lcl|NC_023046.1_cds_XP_024952837.1_3024	LOC102613795	Biological Process	GO:0009987	cellular process
lcl|NC_023046.1_cds_XP_024952837.1_3024	LOC102613795	Biological Process	GO:0032502	developmental process
lcl|NC_023046.1_cds_XP_024952837.1_3024	LOC102613795	Biological Process	GO:0032501	multicellular organismal process
lcl|NC_023047.1_cds_XP_006467644.1_4356	LOC102611035	Biological Process	GO:0009987	cellular process
lcl|NC_023047.1_cds_XP_006467644.1_4356	LOC102611035	Biological Process	GO:0051179	localization
lcl|NC_023047.1_cds_XP_006467874.1_4648	LOC102622203	Biological Process	GO:0008152	metabolic process
lcl|NC_023047.1_cds_XP_006468640.1_5526	LOC102625495	Biological Process	GO:0008152	metabolic process
lcl|NC_023047.1_cds_XP_006468640.1_5526	LOC102625495	Biological Process	GO:0009987	cellular process
lcl|NC_023047.1_cds_XP_006469540.1_6611	LOC102618581	Biological Process	GO:0008152	metabolic process
lcl|NC_023047.1_cds_XP_006469540.1_6611	LOC102618581	Biological Process	GO:0009987	cellular process
lcl|NC_023047.1_cds_XP_006469540.1_6611	LOC102618581	Biological Process	GO:0065007	biological regulation
lcl|NC_023047.1_cds_XP_006469540.1_6611	LOC102618581	Biological Process	GO:0050789	regulation of biological process
lcl|NC_023047.1_cds_XP_006469540.1_6611	LOC102618581	Biological Process	GO:0050896	response to stimulus
lcl|NC_023047.1_cds_XP_006469540.1_6611	LOC102618581	Biological Process	GO:0023052	signaling
lcl|NC_023047.1_cds_XP_006469540.1_6611	LOC102618581	Biological Process	GO:0048518	positive regulation of biological process
lcl|NC_023047.1_cds_XP_015382777.1_5914	LOC102611926	Biological Process	GO:0008152	metabolic process
lcl|NC_023047.1_cds_XP_015382777.1_5914	LOC102611926	Biological Process	GO:0009987	cellular process
lcl|NC_023047.1_cds_XP_015382777.1_5914	LOC102611926	Biological Process	GO:0065007	biological regulation
lcl|NC_023047.1_cds_XP_015382777.1_5914	LOC102611926	Biological Process	GO:0050789	regulation of biological process
lcl|NC_023047.1_cds_XP_015382777.1_5914	LOC102611926	Biological Process	GO:0032502	developmental process
lcl|NC_023048.1_cds_XP_006472406.1_10338	LOC102630220	Biological Process	GO:0008152	metabolic process
lcl|NC_023048.1_cds_XP_006472406.1_10338	LOC102630220	Biological Process	GO:0009987	cellular process
lcl|NC_023048.1_cds_XP_006472406.1_10338	LOC102630220	Biological Process	GO:0065007	biological regulation
lcl|NC_023048.1_cds_XP_006472406.1_10338	LOC102630220	Biological Process	GO:0050789	regulation of biological process
lcl|NC_023048.1_cds_XP_006473866.1_12142	LOC102611664	Biological Process	GO:0008152	metabolic process
lcl|NC_023048.1_cds_XP_006473866.1_12142	LOC102611664	Biological Process	GO:0009987	cellular process
lcl|NC_023048.1_cds_XP_006473866.1_12142	LOC102611664	Biological Process	GO:0065007	biological regulation
lcl|NC_023048.1_cds_XP_006473866.1_12142	LOC102611664	Biological Process	GO:0050789	regulation of biological process
lcl|NC_023048.1_cds_XP_006473866.1_12142	LOC102611664	Biological Process	GO:0050896	response to stimulus
lcl|NC_023048.1_cds_XP_006473866.1_12142	LOC102611664	Biological Process	GO:0023052	signaling
lcl|NC_023049.1_cds_XP_006474541.1_12987	LOC102630137	Biological Process	GO:0008152	metabolic process
lcl|NC_023049.1_cds_XP_006474541.1_12987	LOC102630137	Biological Process	GO:0009987	cellular process
lcl|NC_023049.1_cds_XP_006474541.1_12987	LOC102630137	Biological Process	GO:0051179	localization
lcl|NC_023049.1_cds_XP_006475043.1_13533	LOC102623332	Biological Process	GO:0008152	metabolic process
lcl|NC_023049.1_cds_XP_006475043.1_13533	LOC102623332	Biological Process	GO:0009987	cellular process
lcl|NC_023049.1_cds_XP_006475043.1_13533	LOC102623332	Biological Process	GO:0050896	response to stimulus
lcl|NC_023049.1_cds_XP_006475043.1_13533	LOC102623332	Biological Process	GO:0022414	reproductive process
lcl|NC_023049.1_cds_XP_006475043.1_13533	LOC102623332	Biological Process	GO:0000003	reproduction
lcl|NC_023049.1_cds_XP_006475450.1_14002	LOC102607938	Biological Process	GO:0008152	metabolic process
lcl|NC_023049.1_cds_XP_006475450.1_14002	LOC102607938	Biological Process	GO:0009987	cellular process
lcl|NC_023049.1_cds_XP_006475932.1_14697	LOC102628131	Biological Process	GO:0008152	metabolic process
lcl|NC_023049.1_cds_XP_006475932.1_14697	LOC102628131	Biological Process	GO:0009987	cellular process
lcl|NC_023049.1_cds_XP_015384498.1_12890	LOC102607140	Biological Process	GO:0008152	metabolic process
lcl|NC_023049.1_cds_XP_015384498.1_12890	LOC102607140	Biological Process	GO:0009987	cellular process
lcl|NC_023050.1_cds_XP_006477114.1_16141	LOC102609966	Biological Process	GO:0008152	metabolic process
lcl|NC_023050.1_cds_XP_006480199.1_19894	LOC102626806	Biological Process	GO:0008152	metabolic process
lcl|NC_023050.1_cds_XP_006480199.1_19894	LOC102626806	Biological Process	GO:0009987	cellular process
lcl|NC_023050.1_cds_XP_024953924.1_18412	LOC102612363	Biological Process	GO:0008152	metabolic process
lcl|NC_023050.1_cds_XP_024953924.1_18412	LOC102612363	Biological Process	GO:0009987	cellular process
lcl|NC_023050.1_cds_XP_024953924.1_18412	LOC102612363	Biological Process	GO:0065007	biological regulation
lcl|NC_023050.1_cds_XP_024953924.1_18412	LOC102612363	Biological Process	GO:0050789	regulation of biological process
lcl|NC_023050.1_cds_XP_024955209.1_16425	LOC102621009	Biological Process	GO:0008152	metabolic process
lcl|NC_023050.1_cds_XP_024955209.1_16425	LOC102621009	Biological Process	GO:0050896	response to stimulus
lcl|NC_023050.1_cds_XP_024955209.1_16425	LOC102621009	Biological Process	GO:0044419	biological process involved in interspecies interaction between organisms
lcl|NC_023051.1_cds_XP_006480706.1_20526	LOC102610181	Biological Process	GO:0008152	metabolic process
lcl|NC_023051.1_cds_XP_006480978.1_20875	LOC102616799	Biological Process	GO:0008152	metabolic process
lcl|NC_023051.1_cds_XP_006480978.1_20875	LOC102616799	Biological Process	GO:0009987	cellular process
lcl|NC_023051.1_cds_XP_006481055.1_20963	LOC102612279	Biological Process	GO:0009987	cellular process
lcl|NC_023051.1_cds_XP_006481055.1_20963	LOC102612279	Biological Process	GO:0065007	biological regulation
lcl|NC_023051.1_cds_XP_006481055.1_20963	LOC102612279	Biological Process	GO:0050789	regulation of biological process
lcl|NC_023051.1_cds_XP_006481055.1_20963	LOC102612279	Biological Process	GO:0051179	localization
lcl|NC_023051.1_cds_XP_024955315.1_22786	LOC102627175	Biological Process	GO:0008152	metabolic process
lcl|NC_023051.1_cds_XP_024956029.1_22285	LOC102631172	Biological Process	GO:0008152	metabolic process
lcl|NC_023052.1_cds_XP_006483209.1_23549	LOC102630673	Biological Process	GO:0008152	metabolic process
lcl|NC_023052.1_cds_XP_006483209.1_23549	LOC102630673	Biological Process	GO:0009987	cellular process
lcl|NC_023052.1_cds_XP_006483514.1_23939	LOC102614849	Biological Process	GO:0009987	cellular process
lcl|NC_023052.1_cds_XP_024956957.1_27097	LOC112498972	Biological Process	GO:0008152	metabolic process
lcl|NC_023052.1_cds_XP_024956957.1_27097	LOC112498972	Biological Process	GO:0009987	cellular process
lcl|NC_023052.1_cds_XP_024957183.1_23945	LOC102613474	Biological Process	GO:0008152	metabolic process
lcl|NC_023053.1_cds_XP_006486755.1_27884	LOC102608549	Biological Process	GO:0009987	cellular process
lcl|NC_023053.1_cds_XP_006486755.1_27884	LOC102608549	Biological Process	GO:0051179	localization
lcl|NC_023053.1_cds_XP_006488219.1_29763	LOC102612006	Biological Process	GO:0008152	metabolic process
lcl|NC_023053.1_cds_XP_006488472.1_30068	LOC102608078	Biological Process	GO:0008152	metabolic process
lcl|NC_023053.1_cds_XP_006488472.1_30068	LOC102608078	Biological Process	GO:0009987	cellular process
lcl|NC_023053.1_cds_XP_006488594.1_30224	LOC102616340	Biological Process	GO:0008152	metabolic process
lcl|NC_023053.1_cds_XP_006488594.1_30224	LOC102616340	Biological Process	GO:0009987	cellular process
lcl|NC_023053.1_cds_XP_006488595.1_30223	LOC102616629	Biological Process	GO:0009987	cellular process
lcl|NC_023053.1_cds_XP_006488595.1_30223	LOC102616629	Biological Process	GO:0065007	biological regulation
lcl|NC_023053.1_cds_XP_006488595.1_30223	LOC102616629	Biological Process	GO:0050789	regulation of biological process
lcl|NC_023053.1_cds_XP_006488595.1_30223	LOC102616629	Biological Process	GO:0050896	response to stimulus
lcl|NC_023053.1_cds_XP_006488595.1_30223	LOC102616629	Biological Process	GO:0032502	developmental process
lcl|NC_023053.1_cds_XP_006488595.1_30223	LOC102616629	Biological Process	GO:0032501	multicellular organismal process
lcl|NC_023053.1_cds_XP_006488595.1_30223	LOC102616629	Biological Process	GO:0022414	reproductive process
lcl|NC_023053.1_cds_XP_006488595.1_30223	LOC102616629	Biological Process	GO:0000003	reproduction
lcl|NC_023054.1_cds_XP_006489703.1_31516	LOC102624938	Biological Process	GO:0008152	metabolic process
lcl|NC_023054.1_cds_XP_006489703.1_31516	LOC102624938	Biological Process	GO:0009987	cellular process
lcl|NC_023054.1_cds_XP_006490109.1_32039	LOC102628590	Biological Process	GO:0008152	metabolic process
lcl|NC_023054.1_cds_XP_006490109.1_32039	LOC102628590	Biological Process	GO:0009987	cellular process
lcl|NC_023054.1_cds_XP_006490342.1_32319	LOC102623502	Biological Process	GO:0008152	metabolic process
lcl|NC_023054.1_cds_XP_006490631.1_32665	LOC102628301	Biological Process	GO:0009987	cellular process
lcl|NC_023054.1_cds_XP_006490631.1_32665	LOC102628301	Biological Process	GO:0065007	biological regulation
lcl|NC_023054.1_cds_XP_006490631.1_32665	LOC102628301	Biological Process	GO:0050896	response to stimulus
lcl|NC_023054.1_cds_XP_006490631.1_32665	LOC102628301	Biological Process	GO:0044419	biological process involved in interspecies interaction between organisms
lcl|NC_023054.1_cds_XP_024948137.1_32336	LOC102609351	Biological Process	GO:0008152	metabolic process
lcl|NC_023054.1_cds_XP_024948137.1_32336	LOC102609351	Biological Process	GO:0009987	cellular process
lcl|NC_023054.1_cds_XP_024948137.1_32336	LOC102609351	Biological Process	GO:0065007	biological regulation
lcl|NC_023054.1_cds_XP_024948137.1_32336	LOC102609351	Biological Process	GO:0050789	regulation of biological process
lcl|NC_023054.1_cds_XP_024948137.1_32336	LOC102609351	Biological Process	GO:0050896	response to stimulus
lcl|NC_023054.1_cds_XP_024948137.1_32336	LOC102609351	Biological Process	GO:0023052	signaling
lcl|NW_006257073.1_cds_XP_006490927.1_33005	LOC102626953	Biological Process	GO:0008152	metabolic process
lcl|NW_006257073.1_cds_XP_006490927.1_33005	LOC102626953	Biological Process	GO:0009987	cellular process
lcl|NW_006257073.1_cds_XP_006491055.1_33161	LOC102612232	Biological Process	GO:0008152	metabolic process
lcl|NW_006257073.1_cds_XP_006491055.1_33161	LOC102612232	Biological Process	GO:0009987	cellular process
lcl|NW_006257087.1_cds_XP_006492433.1_34930	LOC102607917	Biological Process	GO:0009987	cellular process
lcl|NW_006257087.1_cds_XP_006492433.1_34930	LOC102607917	Biological Process	GO:0051179	localization
lcl|NW_006257088.1_cds_XP_024948871.1_34958	LOC102621170	Biological Process	GO:0009987	cellular process
lcl|NW_006257088.1_cds_XP_024948871.1_34958	LOC102621170	Biological Process	GO:0065007	biological regulation
lcl|NW_006257088.1_cds_XP_024948871.1_34958	LOC102621170	Biological Process	GO:0050789	regulation of biological process
lcl|NW_006257088.1_cds_XP_024948871.1_34958	LOC102621170	Biological Process	GO:0050896	response to stimulus
lcl|NW_006257088.1_cds_XP_024948871.1_34958	LOC102621170	Biological Process	GO:0023052	signaling
lcl|NW_006257100.1_cds_XP_006493203.1_35912	LOC102613723	Biological Process	GO:0008152	metabolic process
lcl|NW_006257100.1_cds_XP_006493203.1_35912	LOC102613723	Biological Process	GO:0009987	cellular process
lcl|NW_006257100.1_cds_XP_006493203.1_35912	LOC102613723	Biological Process	GO:0065007	biological regulation
lcl|NW_006257100.1_cds_XP_006493203.1_35912	LOC102613723	Biological Process	GO:0050789	regulation of biological process
lcl|NW_006257201.1_cds_XP_024949981.1_38108	LOC112496769	Biological Process	GO:0008152	metabolic process
lcl|NC_023046.1_cds_XP_006464716.1_756	LOC102614659	Biological Process	GO:0032501	multicellular organismal process
lcl|NC_023046.1_cds_XP_006464716.1_756	LOC102614659	Biological Process	GO:0022414	reproductive process
lcl|NC_023046.1_cds_XP_006464716.1_756	LOC102614659	Biological Process	GO:0000003	reproduction
lcl|NC_023046.1_cds_XP_006467094.1_3731	LOC102610118	Biological Process	GO:0008152	metabolic process
lcl|NC_023046.1_cds_XP_006467094.1_3731	LOC102610118	Biological Process	GO:0009987	cellular process
lcl|NC_023047.1_cds_XP_015382777.1_5914	LOC102611926	Biological Process	GO:0048519	negative regulation of biological process
lcl|NC_023048.1_cds_XP_006472406.1_10338	LOC102630220	Biological Process	GO:0048518	positive regulation of biological process
lcl|NC_023052.1_cds_XP_006483514.1_23939	LOC102614849	Biological Process	GO:0051179	localization
lcl|NC_023053.1_cds_XP_006486755.1_27884	LOC102608549	Biological Process	GO:0065007	biological regulation
lcl|NC_023053.1_cds_XP_006486755.1_27884	LOC102608549	Biological Process	GO:0050789	regulation of biological process
lcl|NC_023053.1_cds_XP_006486755.1_27884	LOC102608549	Biological Process	GO:0050896	response to stimulus
lcl|NC_023053.1_cds_XP_006486755.1_27884	LOC102608549	Biological Process	GO:0023052	signaling
lcl|NC_023053.1_cds_XP_006488595.1_30223	LOC102616629	Biological Process	GO:0044419	biological process involved in interspecies interaction between organisms
lcl|NC_023053.1_cds_XP_006488595.1_30223	LOC102616629	Biological Process	GO:0040007	growth
lcl|NW_006257100.1_cds_XP_006493203.1_35912	LOC102613723	Biological Process	GO:0032502	developmental process
lcl|NC_023046.1_cds_XP_006464716.1_756	LOC102614659	Cellular	GO:0110165	cellular anatomical entity
lcl|NC_023046.1_cds_XP_006464925.1_991	LOC102614284	Cellular	GO:0110165	cellular anatomical entity
lcl|NC_023046.1_cds_XP_006464925.1_991	LOC102614284	Cellular	GO:0032991	protein-containing complex
lcl|NC_023046.1_cds_XP_006465789.1_2138	LOC102616051	Cellular	GO:0110165	cellular anatomical entity
lcl|NC_023046.1_cds_XP_006467100.1_3737	LOC102611719	Cellular	GO:0110165	cellular anatomical entity
lcl|NC_023046.1_cds_XP_024952837.1_3024	LOC102613795	Cellular	GO:0110165	cellular anatomical entity
lcl|NC_023047.1_cds_XP_006467644.1_4356	LOC102611035	Cellular	GO:0110165	cellular anatomical entity
lcl|NC_023047.1_cds_XP_006467874.1_4648	LOC102622203	Cellular	GO:0110165	cellular anatomical entity
lcl|NC_023047.1_cds_XP_006468032.1_4857	LOC102616346	Cellular	GO:0110165	cellular anatomical entity
lcl|NC_023047.1_cds_XP_006468032.1_4857	LOC102616346	Cellular	GO:0032991	protein-containing complex
lcl|NC_023047.1_cds_XP_006468640.1_5526	LOC102625495	Cellular	GO:0110165	cellular anatomical entity
lcl|NC_023047.1_cds_XP_006469540.1_6611	LOC102618581	Cellular	GO:0110165	cellular anatomical entity
lcl|NC_023047.1_cds_XP_006469965.1_7163	LOC102630308	Cellular	GO:0110165	cellular anatomical entity
lcl|NC_023047.1_cds_XP_015382777.1_5914	LOC102611926	Cellular	GO:0110165	cellular anatomical entity
lcl|NC_023047.1_cds_XP_015382777.1_5914	LOC102611926	Cellular	GO:0032991	protein-containing complex
lcl|NC_023047.1_cds_XP_024951066.1_6578	LOC102610229	Cellular	GO:0110165	cellular anatomical entity
lcl|NC_023048.1_cds_XP_006471355.1_8936	LOC102629543	Cellular	GO:0110165	cellular anatomical entity
lcl|NC_023048.1_cds_XP_006472406.1_10338	LOC102630220	Cellular	GO:0110165	cellular anatomical entity
lcl|NC_023048.1_cds_XP_006472525.1_10491	LOC102610257	Cellular	GO:0110165	cellular anatomical entity
lcl|NC_023048.1_cds_XP_006473203.1_11279	LOC102627250	Cellular	GO:0110165	cellular anatomical entity
lcl|NC_023048.1_cds_XP_006473866.1_12142	LOC102611664	Cellular	GO:0110165	cellular anatomical entity
lcl|NC_023049.1_cds_XP_006474541.1_12987	LOC102630137	Cellular	GO:0110165	cellular anatomical entity
lcl|NC_023049.1_cds_XP_006474541.1_12987	LOC102630137	Cellular	GO:0032991	protein-containing complex
lcl|NC_023049.1_cds_XP_006475043.1_13533	LOC102623332	Cellular	GO:0110165	cellular anatomical entity
lcl|NC_023049.1_cds_XP_006475450.1_14002	LOC102607938	Cellular	GO:0110165	cellular anatomical entity
lcl|NC_023049.1_cds_XP_006475932.1_14697	LOC102628131	Cellular	GO:0110165	cellular anatomical entity
lcl|NC_023049.1_cds_XP_015384498.1_12890	LOC102607140	Cellular	GO:0110165	cellular anatomical entity
lcl|NC_023050.1_cds_XP_006477640.1_16696	LOC102617083	Cellular	GO:0110165	cellular anatomical entity
lcl|NC_023050.1_cds_XP_006477854.1_16992	LOC102630240	Cellular	GO:0110165	cellular anatomical entity
lcl|NC_023050.1_cds_XP_006480199.1_19894	LOC102626806	Cellular	GO:0110165	cellular anatomical entity
lcl|NC_023050.1_cds_XP_006480199.1_19894	LOC102626806	Cellular	GO:0032991	protein-containing complex
lcl|NC_023050.1_cds_XP_024953924.1_18412	LOC102612363	Cellular	GO:0110165	cellular anatomical entity
lcl|NC_023050.1_cds_XP_024955209.1_16425	LOC102621009	Cellular	GO:0110165	cellular anatomical entity
lcl|NC_023051.1_cds_XP_006480706.1_20526	LOC102610181	Cellular	GO:0110165	cellular anatomical entity
lcl|NC_023051.1_cds_XP_006481055.1_20963	LOC102612279	Cellular	GO:0110165	cellular anatomical entity
lcl|NC_023051.1_cds_XP_024956029.1_22285	LOC102631172	Cellular	GO:0110165	cellular anatomical entity
lcl|NC_023052.1_cds_XP_006483514.1_23939	LOC102614849	Cellular	GO:0110165	cellular anatomical entity
lcl|NC_023052.1_cds_XP_006483520.1_23927	LOC102616510	Cellular	GO:0110165	cellular anatomical entity
lcl|NC_023052.1_cds_XP_006484657.1_25282	LOC102619910	Cellular	GO:0110165	cellular anatomical entity
lcl|NC_023052.1_cds_XP_024956642.1_26254	LOC102610923	Cellular	GO:0110165	cellular anatomical entity
lcl|NC_023053.1_cds_XP_006486755.1_27884	LOC102608549	Cellular	GO:0110165	cellular anatomical entity
lcl|NC_023053.1_cds_XP_006486960.1_28141	LOC102619738	Cellular	GO:0110165	cellular anatomical entity
lcl|NC_023053.1_cds_XP_006488219.1_29763	LOC102612006	Cellular	GO:0110165	cellular anatomical entity
lcl|NC_023053.1_cds_XP_006488472.1_30068	LOC102608078	Cellular	GO:0110165	cellular anatomical entity
lcl|NC_023053.1_cds_XP_006488594.1_30224	LOC102616340	Cellular	GO:0110165	cellular anatomical entity
lcl|NC_023053.1_cds_XP_006488595.1_30223	LOC102616629	Cellular	GO:0110165	cellular anatomical entity
lcl|NC_023053.1_cds_XP_006488595.1_30223	LOC102616629	Cellular	GO:0032991	protein-containing complex
lcl|NC_023054.1_cds_XP_006489703.1_31516	LOC102624938	Cellular	GO:0110165	cellular anatomical entity
lcl|NC_023054.1_cds_XP_006490342.1_32319	LOC102623502	Cellular	GO:0110165	cellular anatomical entity
lcl|NC_023054.1_cds_XP_006490631.1_32665	LOC102628301	Cellular	GO:0032991	protein-containing complex
lcl|NC_023054.1_cds_XP_024948137.1_32336	LOC102609351	Cellular	GO:0110165	cellular anatomical entity
lcl|NW_006257073.1_cds_XP_006490927.1_33005	LOC102626953	Cellular	GO:0110165	cellular anatomical entity
lcl|NW_006257073.1_cds_XP_006490927.1_33005	LOC102626953	Cellular	GO:0032991	protein-containing complex
lcl|NW_006257073.1_cds_XP_006491055.1_33161	LOC102612232	Cellular	GO:0110165	cellular anatomical entity
lcl|NW_006257087.1_cds_XP_006492433.1_34930	LOC102607917	Cellular	GO:0110165	cellular anatomical entity
lcl|NW_006257087.1_cds_XP_006492433.1_34930	LOC102607917	Cellular	GO:0032991	protein-containing complex
lcl|NW_006257088.1_cds_XP_024948871.1_34958	LOC102621170	Cellular	GO:0110165	cellular anatomical entity
lcl|NW_006257100.1_cds_XP_006493203.1_35912	LOC102613723	Cellular	GO:0110165	cellular anatomical entity
lcl|NW_006257156.1_cds_XP_006494429.1_37535	LOC102613360	Cellular	GO:0110165	cellular anatomical entity
lcl|NC_023048.1_cds_XP_006473866.1_12142	LOC102611664	Cellular	GO:0032991	protein-containing complex
lcl|NC_023054.1_cds_XP_006490631.1_32665	LOC102628301	Cellular	GO:0110165	cellular anatomical entity
lcl|NC_023046.1_cds_XP_006464716.1_756	LOC102614659	Molecular	GO:0005488	binding
lcl|NC_023046.1_cds_XP_006464925.1_991	LOC102614284	Molecular	GO:0003824	catalytic activity
lcl|NC_023046.1_cds_XP_006465789.1_2138	LOC102616051	Molecular	GO:0003824	catalytic activity
lcl|NC_023046.1_cds_XP_006467100.1_3737	LOC102611719	Molecular	GO:0003824	catalytic activity
lcl|NC_023046.1_cds_XP_006467100.1_3737	LOC102611719	Molecular	GO:0005488	binding
lcl|NC_023046.1_cds_XP_024952837.1_3024	LOC102613795	Molecular	GO:0003824	catalytic activity
lcl|NC_023046.1_cds_XP_024952837.1_3024	LOC102613795	Molecular	GO:0005488	binding
lcl|NC_023047.1_cds_XP_006467644.1_4356	LOC102611035	Molecular	GO:0005488	binding
lcl|NC_023047.1_cds_XP_006467874.1_4648	LOC102622203	Molecular	GO:0003824	catalytic activity
lcl|NC_023047.1_cds_XP_006468640.1_5526	LOC102625495	Molecular	GO:0003824	catalytic activity
lcl|NC_023047.1_cds_XP_006468705.1_5590	LOC102619843	Molecular	GO:0005488	binding
lcl|NC_023047.1_cds_XP_006469540.1_6611	LOC102618581	Molecular	GO:0098772	molecular function regulator
lcl|NC_023047.1_cds_XP_015382777.1_5914	LOC102611926	Molecular	GO:0005488	binding
lcl|NC_023047.1_cds_XP_024950947.1_5961	LOC102620508	Molecular	GO:0003824	catalytic activity
lcl|NC_023047.1_cds_XP_024950947.1_5961	LOC102620508	Molecular	GO:0005488	binding
lcl|NC_023047.1_cds_XP_024951066.1_6578	LOC102610229	Molecular	GO:0005488	binding
lcl|NC_023048.1_cds_XP_006471355.1_8936	LOC102629543	Molecular	GO:0003824	catalytic activity
lcl|NC_023048.1_cds_XP_006471355.1_8936	LOC102629543	Molecular	GO:0005488	binding
lcl|NC_023048.1_cds_XP_006472406.1_10338	LOC102630220	Molecular	GO:0005488	binding
lcl|NC_023048.1_cds_XP_006473203.1_11279	LOC102627250	Molecular	GO:0003824	catalytic activity
lcl|NC_023048.1_cds_XP_006473866.1_12142	LOC102611664	Molecular	GO:0003824	catalytic activity
lcl|NC_023048.1_cds_XP_006473866.1_12142	LOC102611664	Molecular	GO:0005488	binding
lcl|NC_023049.1_cds_XP_006474541.1_12987	LOC102630137	Molecular	GO:0003824	catalytic activity
lcl|NC_023049.1_cds_XP_006474541.1_12987	LOC102630137	Molecular	GO:0005488	binding
lcl|NC_023049.1_cds_XP_006475043.1_13533	LOC102623332	Molecular	GO:0003824	catalytic activity
lcl|NC_023049.1_cds_XP_006475043.1_13533	LOC102623332	Molecular	GO:0005488	binding
lcl|NC_023049.1_cds_XP_006475043.1_13533	LOC102623332	Molecular	GO:0140657	ATP-dependent activity
lcl|NC_023049.1_cds_XP_006475450.1_14002	LOC102607938	Molecular	GO:0003824	catalytic activity
lcl|NC_023049.1_cds_XP_006475450.1_14002	LOC102607938	Molecular	GO:0005488	binding
lcl|NC_023049.1_cds_XP_006475804.1_14537	LOC102618797	Molecular	GO:0005488	binding
lcl|NC_023049.1_cds_XP_006475932.1_14697	LOC102628131	Molecular	GO:0003824	catalytic activity
lcl|NC_023049.1_cds_XP_006475932.1_14697	LOC102628131	Molecular	GO:0005488	binding
lcl|NC_023049.1_cds_XP_015384498.1_12890	LOC102607140	Molecular	GO:0003824	catalytic activity
lcl|NC_023049.1_cds_XP_015384498.1_12890	LOC102607140	Molecular	GO:0005488	binding
lcl|NC_023050.1_cds_XP_006477114.1_16141	LOC102609966	Molecular	GO:0003824	catalytic activity
lcl|NC_023050.1_cds_XP_006477640.1_16696	LOC102617083	Molecular	GO:0003824	catalytic activity
lcl|NC_023050.1_cds_XP_024953924.1_18412	LOC102612363	Molecular	GO:0003824	catalytic activity
lcl|NC_023050.1_cds_XP_024955209.1_16425	LOC102621009	Molecular	GO:0003824	catalytic activity
lcl|NC_023051.1_cds_XP_006480706.1_20526	LOC102610181	Molecular	GO:0003824	catalytic activity
lcl|NC_023051.1_cds_XP_006480706.1_20526	LOC102610181	Molecular	GO:0005488	binding
lcl|NC_023051.1_cds_XP_006481055.1_20963	LOC102612279	Molecular	GO:0005488	binding
lcl|NC_023051.1_cds_XP_024955315.1_22786	LOC102627175	Molecular	GO:0003824	catalytic activity
lcl|NC_023051.1_cds_XP_024955315.1_22786	LOC102627175	Molecular	GO:0005488	binding
lcl|NC_023051.1_cds_XP_024956029.1_22285	LOC102631172	Molecular	GO:0003824	catalytic activity
lcl|NC_023051.1_cds_XP_024956029.1_22285	LOC102631172	Molecular	GO:0005488	binding
lcl|NC_023052.1_cds_XP_006483209.1_23549	LOC102630673	Molecular	GO:0003824	catalytic activity
lcl|NC_023052.1_cds_XP_006483209.1_23549	LOC102630673	Molecular	GO:0005488	binding
lcl|NC_023052.1_cds_XP_006483514.1_23939	LOC102614849	Molecular	GO:0003824	catalytic activity
lcl|NC_023052.1_cds_XP_006483514.1_23939	LOC102614849	Molecular	GO:0005488	binding
lcl|NC_023052.1_cds_XP_024956957.1_27097	LOC112498972	Molecular	GO:0003824	catalytic activity
lcl|NC_023052.1_cds_XP_024956957.1_27097	LOC112498972	Molecular	GO:0005488	binding
lcl|NC_023052.1_cds_XP_024957183.1_23945	LOC102613474	Molecular	GO:0003824	catalytic activity
lcl|NC_023053.1_cds_XP_006486960.1_28141	LOC102619738	Molecular	GO:0003824	catalytic activity
lcl|NC_023053.1_cds_XP_006488219.1_29763	LOC102612006	Molecular	GO:0003824	catalytic activity
lcl|NC_023053.1_cds_XP_006488472.1_30068	LOC102608078	Molecular	GO:0003824	catalytic activity
lcl|NC_023053.1_cds_XP_006488472.1_30068	LOC102608078	Molecular	GO:0005488	binding
lcl|NC_023053.1_cds_XP_006488594.1_30224	LOC102616340	Molecular	GO:0003824	catalytic activity
lcl|NC_023053.1_cds_XP_006488594.1_30224	LOC102616340	Molecular	GO:0005488	binding
lcl|NC_023053.1_cds_XP_006488595.1_30223	LOC102616629	Molecular	GO:0005488	binding
lcl|NC_023053.1_cds_XP_024958156.1_29523	LOC102616629	Molecular	GO:0005488	binding
lcl|NC_023054.1_cds_XP_006489703.1_31516	LOC102624938	Molecular	GO:0003824	catalytic activity
lcl|NC_023054.1_cds_XP_006490109.1_32039	LOC102628590	Molecular	GO:0003824	catalytic activity
lcl|NC_023054.1_cds_XP_006490342.1_32319	LOC102623502	Molecular	GO:0003824	catalytic activity
lcl|NC_023054.1_cds_XP_006490631.1_32665	LOC102628301	Molecular	GO:0003824	catalytic activity
lcl|NC_023054.1_cds_XP_006490631.1_32665	LOC102628301	Molecular	GO:0005488	binding
lcl|NC_023054.1_cds_XP_024948137.1_32336	LOC102609351	Molecular	GO:0003824	catalytic activity
lcl|NC_023054.1_cds_XP_024948137.1_32336	LOC102609351	Molecular	GO:0005488	binding
lcl|NW_006257073.1_cds_XP_006490927.1_33005	LOC102626953	Molecular	GO:0003824	catalytic activity
lcl|NW_006257073.1_cds_XP_006491055.1_33161	LOC102612232	Molecular	GO:0003824	catalytic activity
lcl|NW_006257088.1_cds_XP_024948871.1_34958	LOC102621170	Molecular	GO:0003824	catalytic activity
lcl|NW_006257088.1_cds_XP_024948871.1_34958	LOC102621170	Molecular	GO:0005488	binding
lcl|NW_006257091.1_cds_XP_006492617.1_35164	LOC102621540	Molecular	GO:0003824	catalytic activity
lcl|NW_006257100.1_cds_XP_006493203.1_35912	LOC102613723	Molecular	GO:0005488	binding
lcl|NW_006257166.1_cds_XP_006494564.1_37726	LOC102631454	Molecular	GO:0003824	catalytic activity
lcl|NW_006257201.1_cds_XP_024949981.1_38108	LOC112496769	Molecular	GO:0003824	catalytic activity
lcl|NC_023046.1_cds_XP_006467094.1_3731	LOC102610118	Molecular	GO:0003824	catalytic activity
lcl|NC_023046.1_cds_XP_006467094.1_3731	LOC102610118	Molecular	GO:0005488	binding
lcl|NC_023048.1_cds_XP_006472406.1_10338	LOC102630220	Molecular	GO:0140110	transcription regulator activity
lcl|NC_023051.1_cds_XP_006481055.1_20963	LOC102612279	Molecular	GO:0098772	molecular function regulator
lcl|NC_023053.1_cds_XP_006486755.1_27884	LOC102608549	Molecular	GO:0005215	transporter activity
lcl|NC_023054.1_cds_XP_006489703.1_31516	LOC102624938	Molecular	GO:0005198	structural molecule activity
lcl|NC_023054.1_cds_XP_006490631.1_32665	LOC102628301	Molecular	GO:0140657	ATP-dependent activity
