# Supplementary material for: Transcriptome Analysis of Citrus Dwarfing Viroid Induced Dwarfing Phenotype of Sweet Orange on Trifoliate Orange Rootstock
Source: Microorganisms. 2022 Jun 1;10(6):1144. doi: 10.3390/microorganisms10061144 (PMC9228058; doi:10.3390/microorganisms10061144)
Supplement: Supplementary file 1 [file microorganisms-10-01144-s001.zip › Table S7 List of GO terms for downregulated DEGs identified in stem (Citrus sinensis (L.) Osbeck) tissue.xlsx]

## Sheet: Sheet1
Supplementary Table S7. | List of gene ontology terms for downregulated differentially expressed genes identified in stem (Citrus sinensis (L.) Osbeck) tissue
Sequence ID	Gene ID	GO Category	GO ID	GO Term
lcl|NC_023046.1_cds_XP_006464258.1_99	LOC102629031	Biological	GO:0009987	cellular process
lcl|NC_023046.1_cds_XP_006464258.1_99	LOC102629031	Biological	GO:0008152	metabolic process
lcl|NC_023046.1_cds_XP_006464633.1_625	LOC102613488	Biological	GO:0065007	biological regulation
lcl|NC_023046.1_cds_XP_006465063.1_1173	LOC102629609	Biological	GO:0009987	cellular process
lcl|NC_023046.1_cds_XP_006465063.1_1173	LOC102629609	Biological	GO:0051179	localization
lcl|NC_023046.1_cds_XP_006465064.1_1174	LOC102629891	Biological	GO:0009987	cellular process
lcl|NC_023046.1_cds_XP_006465064.1_1174	LOC102629891	Biological	GO:0008152	metabolic process
lcl|NC_023046.1_cds_XP_006465649.1_1973	LOC102624065	Biological	GO:0009987	cellular process
lcl|NC_023046.1_cds_XP_006465649.1_1973	LOC102624065	Biological	GO:0051179	localization
lcl|NC_023046.1_cds_XP_006466157.1_2479	LOC102619040	Biological	GO:0009987	cellular process
lcl|NC_023046.1_cds_XP_006466157.1_2479	LOC102619040	Biological	GO:0008152	metabolic process
lcl|NC_023046.1_cds_XP_006466957.1_3564	LOC102612100	Biological	GO:0050896	response to stimulus
lcl|NC_023046.1_cds_XP_024953119.1_2364	LOC102612100	Biological	GO:0009987	cellular process
lcl|NC_023046.1_cds_XP_024953119.1_2364	LOC102612100	Biological	GO:0051179	localization
lcl|NC_023047.1_cds_XP_006468199.1_4347	LOC102618378	Biological	GO:0009987	cellular process
lcl|NC_023047.1_cds_XP_006468199.1_4347	LOC102618378	Biological	GO:0008152	metabolic process
lcl|NC_023047.1_cds_XP_006468199.1_4347	LOC102618378	Biological	GO:0050896	response to stimulus
lcl|NC_023047.1_cds_XP_006468199.1_4347	LOC102618378	Biological	GO:0065007	biological regulation
lcl|NC_023047.1_cds_XP_006468199.1_4347	LOC102618378	Biological	GO:0050789	regulation of biological process
lcl|NC_023047.1_cds_XP_006468199.1_4347	LOC102618378	Biological	GO:0023052	signaling
lcl|NC_023047.1_cds_XP_006468372.1_5195	LOC102627502	Biological	GO:0009987	cellular process
lcl|NC_023047.1_cds_XP_006468372.1_5195	LOC102627502	Biological	GO:0008152	metabolic process
lcl|NC_023047.1_cds_XP_006468534.1_5389	LOC102622420	Biological	GO:0009987	cellular process
lcl|NC_023047.1_cds_XP_006468534.1_5389	LOC102622420	Biological	GO:0008152	metabolic process
lcl|NC_023047.1_cds_XP_006468547.1_5410	LOC102625965	Biological	GO:0051179	localization
lcl|NC_023047.1_cds_XP_006468753.1_5660	LOC102608277	Biological	GO:0009987	cellular process
lcl|NC_023047.1_cds_XP_006468753.1_5660	LOC102608277	Biological	GO:0008152	metabolic process
lcl|NC_023047.1_cds_XP_024950849.1_7832	LOC102625692	Biological	GO:0009987	cellular process
lcl|NC_023047.1_cds_XP_024950849.1_7832	LOC102625692	Biological	GO:0008152	metabolic process
lcl|NC_023047.1_cds_XP_024950917.1_5411	LOC102625965	Biological	GO:0009987	cellular process
lcl|NC_023047.1_cds_XP_024950917.1_5411	LOC102625965	Biological	GO:0008152	metabolic process
lcl|NC_023047.1_cds_XP_024950917.1_5411	LOC102625965	Biological	GO:0051179	localization
lcl|NC_023048.1_cds_XP_006471089.1_8540	LOC102609932	Biological	GO:0009987	cellular process
lcl|NC_023048.1_cds_XP_006471089.1_8540	LOC102609932	Biological	GO:0008152	metabolic process
lcl|NC_023048.1_cds_XP_006472392.1_10313	LOC102626083	Biological	GO:0009987	cellular process
lcl|NC_023048.1_cds_XP_006472392.1_10313	LOC102626083	Biological	GO:0008152	metabolic process
lcl|NC_023048.1_cds_XP_006472392.1_10313	LOC102626083	Biological	GO:0065007	biological regulation
lcl|NC_023048.1_cds_XP_006472392.1_10313	LOC102626083	Biological	GO:0050789	regulation of biological process
lcl|NC_023048.1_cds_XP_006472568.1_10543	LOC102621852	Biological	GO:0009987	cellular process
lcl|NC_023048.1_cds_XP_006472568.1_10543	LOC102621852	Biological	GO:0008152	metabolic process
lcl|NC_023048.1_cds_XP_006472568.1_10543	LOC102621852	Biological	GO:0050896	response to stimulus
lcl|NC_023048.1_cds_XP_006472568.1_10543	LOC102621852	Biological	GO:0065007	biological regulation
lcl|NC_023048.1_cds_XP_006472568.1_10543	LOC102621852	Biological	GO:0050789	regulation of biological process
lcl|NC_023048.1_cds_XP_024951846.1_10650	LOC102619680	Biological	GO:0009987	cellular process
lcl|NC_023048.1_cds_XP_024951846.1_10650	LOC102619680	Biological	GO:0051179	localization
lcl|NC_023048.1_cds_XP_024952885.1_10917	LOC102620992	Biological	GO:0009987	cellular process
lcl|NC_023048.1_cds_XP_024952885.1_10917	LOC102620992	Biological	GO:0051179	localization
lcl|NC_023049.1_cds_XP_006475383.1_13934	LOC102613952	Biological	GO:0009987	cellular process
lcl|NC_023049.1_cds_XP_006475383.1_13934	LOC102613952	Biological	GO:0008152	metabolic process
lcl|NC_023049.1_cds_XP_006475384.1_13935	LOC102613952	Biological	GO:0009987	cellular process
lcl|NC_023049.1_cds_XP_006475384.1_13935	LOC102613952	Biological	GO:0008152	metabolic process
lcl|NC_023049.1_cds_XP_015384636.1_13424	LOC102623153	Biological	GO:0009987	cellular process
lcl|NC_023049.1_cds_XP_015384636.1_13424	LOC102623153	Biological	GO:0008152	metabolic process
lcl|NC_023050.1_cds_NP_001275869.1_17559	LOC102578071	Biological	GO:0009987	cellular process
lcl|NC_023050.1_cds_NP_001275869.1_17559	LOC102578071	Biological	GO:0008152	metabolic process
lcl|NC_023050.1_cds_NP_001275869.1_17559	LOC102578071	Biological	GO:0051179	localization
lcl|NC_023050.1_cds_XP_006478752.1_18167	LOC102626886	Biological	GO:0009987	cellular process
lcl|NC_023050.1_cds_XP_006478752.1_18167	LOC102626886	Biological	GO:0008152	metabolic process
lcl|NC_023050.1_cds_XP_006478752.1_18167	LOC102626886	Biological	GO:0065007	biological regulation
lcl|NC_023050.1_cds_XP_006478752.1_18167	LOC102626886	Biological	GO:0050789	regulation of biological process
lcl|NC_023050.1_cds_XP_006479370.1_18919	LOC102619709	Biological	GO:0050896	response to stimulus
lcl|NC_023050.1_cds_XP_006479771.1_19428	LOC102628147	Biological	GO:0009987	cellular process
lcl|NC_023050.1_cds_XP_006479771.1_19428	LOC102628147	Biological	GO:0008152	metabolic process
lcl|NC_023050.1_cds_XP_006479773.1_19431	LOC102628741	Biological	GO:0009987	cellular process
lcl|NC_023050.1_cds_XP_006479773.1_19431	LOC102628741	Biological	GO:0008152	metabolic process
lcl|NC_023050.1_cds_XP_006479773.1_19431	LOC102628741	Biological	GO:0050896	response to stimulus
lcl|NC_023051.1_cds_XP_006480748.1_20580	LOC102622161	Biological	GO:0009987	cellular process
lcl|NC_023051.1_cds_XP_006480748.1_20580	LOC102622161	Biological	GO:0051179	localization
lcl|NC_023051.1_cds_XP_006481961.1_22056	LOC102630458	Biological	GO:0009987	cellular process
lcl|NC_023051.1_cds_XP_006481961.1_22056	LOC102630458	Biological	GO:0008152	metabolic process
lcl|NC_023051.1_cds_XP_006481961.1_22056	LOC102630458	Biological	GO:0050896	response to stimulus
lcl|NC_023051.1_cds_XP_006481961.1_22056	LOC102630458	Biological	GO:0065007	biological regulation
lcl|NC_023051.1_cds_XP_006481961.1_22056	LOC102630458	Biological	GO:0050789	regulation of biological process
lcl|NC_023051.1_cds_XP_006482027.1_22134	LOC102624513	Biological	GO:0009987	cellular process
lcl|NC_023051.1_cds_XP_006482027.1_22134	LOC102624513	Biological	GO:0008152	metabolic process
lcl|NC_023051.1_cds_XP_006482341.1_22555	LOC102610914	Biological	GO:0065007	biological regulation
lcl|NC_023051.1_cds_XP_006482341.1_22555	LOC102610914	Biological	GO:0050789	regulation of biological process
lcl|NC_023051.1_cds_XP_006482594.1_22826	LOC102611502	Biological	GO:0009987	cellular process
lcl|NC_023051.1_cds_XP_006482594.1_22826	LOC102611502	Biological	GO:0008152	metabolic process
lcl|NC_023052.1_cds_XP_006483556.1_23991	LOC102625832	Biological	GO:0009987	cellular process
lcl|NC_023052.1_cds_XP_006483556.1_23991	LOC102625832	Biological	GO:0050896	response to stimulus
lcl|NC_023052.1_cds_XP_006483556.1_23991	LOC102625832	Biological	GO:0065007	biological regulation
lcl|NC_023052.1_cds_XP_006483556.1_23991	LOC102625832	Biological	GO:0050789	regulation of biological process
lcl|NC_023052.1_cds_XP_006483556.1_23991	LOC102625832	Biological	GO:0023052	signaling
lcl|NC_023052.1_cds_XP_006484201.1_24742	LOC102609503	Biological	GO:0009987	cellular process
lcl|NC_023052.1_cds_XP_006484201.1_24742	LOC102609503	Biological	GO:0051179	localization
lcl|NC_023052.1_cds_XP_006485961.1_26912	LOC102630875	Biological	GO:0009987	cellular process
lcl|NC_023052.1_cds_XP_006485961.1_26912	LOC102630875	Biological	GO:0050896	response to stimulus
lcl|NC_023052.1_cds_XP_006485961.1_26912	LOC102630875	Biological	GO:0065007	biological regulation
lcl|NC_023052.1_cds_XP_006485961.1_26912	LOC102630875	Biological	GO:0050789	regulation of biological process
lcl|NC_023052.1_cds_XP_006485961.1_26912	LOC102630875	Biological	GO:0023052	signaling
lcl|NC_023052.1_cds_XP_006485961.1_26912	LOC102630875	Biological	GO:0048511	rhythmic process
lcl|NC_023052.1_cds_XP_006486151.1_27169	LOC102608156	Biological	GO:0009987	cellular process
lcl|NC_023052.1_cds_XP_006486151.1_27169	LOC102608156	Biological	GO:0008152	metabolic process
lcl|NC_023052.1_cds_XP_006486151.1_27169	LOC102608156	Biological	GO:0065007	biological regulation
lcl|NC_023052.1_cds_XP_006486151.1_27169	LOC102608156	Biological	GO:0050789	regulation of biological process
lcl|NC_023052.1_cds_XP_006486215.1_27260	LOC102626040	Biological	GO:0009987	cellular process
lcl|NC_023052.1_cds_XP_006486215.1_27260	LOC102626040	Biological	GO:0051179	localization
lcl|NC_023052.1_cds_XP_015388206.1_27324	LOC102615345	Biological	GO:0009987	cellular process
lcl|NC_023052.1_cds_XP_015388206.1_27324	LOC102615345	Biological	GO:0050896	response to stimulus
lcl|NC_023052.1_cds_XP_015388206.1_27324	LOC102615345	Biological	GO:0065007	biological regulation
lcl|NC_023052.1_cds_XP_015388206.1_27324	LOC102615345	Biological	GO:0050789	regulation of biological process
lcl|NC_023052.1_cds_XP_015388206.1_27324	LOC102615345	Biological	GO:0023052	signaling
lcl|NC_023052.1_cds_XP_024957058.1_27232	LOC102621219	Biological	GO:0009987	cellular process
lcl|NC_023052.1_cds_XP_024957058.1_27232	LOC102621219	Biological	GO:0051179	localization
lcl|NC_023053.1_cds_XP_006487316.1_28608	LOC102615350	Biological	GO:0009987	cellular process
lcl|NC_023053.1_cds_XP_006487316.1_28608	LOC102615350	Biological	GO:0051179	localization
lcl|NC_023053.1_cds_XP_024957615.1_28609	LOC102615350	Biological	GO:0009987	cellular process
lcl|NC_023054.1_cds_XP_006488778.1_30385	LOC102626136	Biological	GO:0009987	cellular process
lcl|NC_023054.1_cds_XP_006488778.1_30385	LOC102626136	Biological	GO:0008152	metabolic process
lcl|NC_023054.1_cds_XP_006489511.1_31296	LOC102615275	Biological	GO:0009987	cellular process
lcl|NC_023054.1_cds_XP_006489511.1_31296	LOC102615275	Biological	GO:0051179	localization
lcl|NC_023054.1_cds_XP_006490375.1_32370	LOC102607013	Biological	GO:0050896	response to stimulus
lcl|NC_023054.1_cds_XP_006490426.1_32435	LOC102620512	Biological	GO:0009987	cellular process
lcl|NC_023054.1_cds_XP_006490426.1_32435	LOC102620512	Biological	GO:0008152	metabolic process
lcl|NC_023054.1_cds_XP_024958402.1_31602	LOC102628093	Biological	GO:0009987	cellular process
lcl|NC_023054.1_cds_XP_024958402.1_31602	LOC102628093	Biological	GO:0051179	localization
lcl|NW_006257073.1_cds_XP_006491394.1_33579	LOC102628393	Biological	GO:0009987	cellular process
lcl|NW_006257073.1_cds_XP_006491394.1_33579	LOC102628393	Biological	GO:0008152	metabolic process
lcl|NW_006257117.1_cds_XP_006493699.1_36602	LOC102612140	Biological	GO:0009987	cellular process
lcl|NW_006257117.1_cds_XP_006493699.1_36602	LOC102612140	Biological	GO:0008152	metabolic process
lcl|NW_006257157.1_cds_XP_006494476.1_37595	LOC102625050	Biological	GO:0009987	cellular process
lcl|NW_006257157.1_cds_XP_006494476.1_37595	LOC102625050	Biological	GO:0008152	metabolic process
lcl|NW_006257185.1_cds_XP_024949911.1_37953	LOC102616669	Biological	GO:0009987	cellular process
lcl|NW_006257185.1_cds_XP_024949911.1_37953	LOC102616669	Biological	GO:0050896	response to stimulus
lcl|NW_006257185.1_cds_XP_024949911.1_37953	LOC102616669	Biological	GO:0065007	biological regulation
lcl|NW_006257185.1_cds_XP_024949911.1_37953	LOC102616669	Biological	GO:0050789	regulation of biological process
lcl|NW_006257185.1_cds_XP_024949911.1_37953	LOC102616669	Biological	GO:0023052	signaling
lcl|NW_006257208.1_cds_XP_024950015.1_38146	LOC102628037	Biological	GO:0050896	response to stimulus
lcl|NC_023047.1_cds_XP_006468547.1_5410	LOC102625965	Biological	GO:0009987	cellular process
lcl|NC_023047.1_cds_XP_006468547.1_5410	LOC102625965	Biological	GO:0008152	metabolic process
lcl|NC_023048.1_cds_XP_006472568.1_10543	LOC102621852	Biological	GO:0048519	negative regulation of biological process
lcl|NC_023050.1_cds_XP_006479370.1_18919	LOC102619709	Biological	GO:0044419	biological process involved in interspecies interaction between organisms
lcl|NC_023051.1_cds_XP_006481961.1_22056	LOC102630458	Biological	GO:0023052	signaling
lcl|NC_023051.1_cds_XP_006481961.1_22056	LOC102630458	Biological	GO:0048511	rhythmic process
lcl|NC_023051.1_cds_XP_006482341.1_22555	LOC102610914	Biological	GO:0032502	developmental process
lcl|NC_023051.1_cds_XP_006482341.1_22555	LOC102610914	Biological	GO:0032501	multicellular organismal process
lcl|NC_023051.1_cds_XP_006482341.1_22555	LOC102610914	Biological	GO:0022414	reproductive process
lcl|NC_023051.1_cds_XP_006482341.1_22555	LOC102610914	Biological	GO:0000003	reproduction
lcl|NC_023051.1_cds_XP_006482594.1_22826	LOC102611502	Biological	GO:0065007	biological regulation
lcl|NC_023051.1_cds_XP_006482594.1_22826	LOC102611502	Biological	GO:0050789	regulation of biological process
lcl|NC_023053.1_cds_XP_024957615.1_28609	LOC102615350	Biological	GO:0051179	localization
lcl|NW_006257073.1_cds_XP_006491394.1_33579	LOC102628393	Biological	GO:0050896	response to stimulus
lcl|NC_023046.1_cds_XP_006464258.1_99	LOC102629031	Cellular	GO:0110165	cellular anatomical entity
lcl|NC_023046.1_cds_XP_006465063.1_1173	LOC102629609	Cellular	GO:0110165	cellular anatomical entity
lcl|NC_023046.1_cds_XP_006465064.1_1174	LOC102629891	Cellular	GO:0110165	cellular anatomical entity
lcl|NC_023046.1_cds_XP_006465649.1_1973	LOC102624065	Cellular	GO:0110165	cellular anatomical entity
lcl|NC_023046.1_cds_XP_006465753.1_2087	LOC102631091	Cellular	GO:0110165	cellular anatomical entity
lcl|NC_023046.1_cds_XP_006466157.1_2479	LOC102619040	Cellular	GO:0110165	cellular anatomical entity
lcl|NC_023046.1_cds_XP_006466957.1_3564	LOC102612100	Cellular	GO:0110165	cellular anatomical entity
lcl|NC_023046.1_cds_XP_024953119.1_2364	LOC102612100	Cellular	GO:0110165	cellular anatomical entity
lcl|NC_023047.1_cds_XP_006468143.1_5015	LOC102624828	Cellular	GO:0110165	cellular anatomical entity
lcl|NC_023047.1_cds_XP_006468199.1_4347	LOC102618378	Cellular	GO:0110165	cellular anatomical entity
lcl|NC_023047.1_cds_XP_006468372.1_5195	LOC102627502	Cellular	GO:0110165	cellular anatomical entity
lcl|NC_023047.1_cds_XP_006468534.1_5389	LOC102622420	Cellular	GO:0110165	cellular anatomical entity
lcl|NC_023047.1_cds_XP_006468547.1_5410	LOC102625965	Cellular	GO:0110165	cellular anatomical entity
lcl|NC_023047.1_cds_XP_006468753.1_5660	LOC102608277	Cellular	GO:0110165	cellular anatomical entity
lcl|NC_023047.1_cds_XP_024950849.1_7832	LOC102625692	Cellular	GO:0110165	cellular anatomical entity
lcl|NC_023047.1_cds_XP_024950917.1_5411	LOC102625965	Cellular	GO:0110165	cellular anatomical entity
lcl|NC_023048.1_cds_XP_006471089.1_8540	LOC102609932	Cellular	GO:0110165	cellular anatomical entity
lcl|NC_023048.1_cds_XP_006472392.1_10313	LOC102626083	Cellular	GO:0110165	cellular anatomical entity
lcl|NC_023048.1_cds_XP_006472568.1_10543	LOC102621852	Cellular	GO:0110165	cellular anatomical entity
lcl|NC_023048.1_cds_XP_024951846.1_10650	LOC102619680	Cellular	GO:0110165	cellular anatomical entity
lcl|NC_023048.1_cds_XP_024952885.1_10917	LOC102620992	Cellular	GO:0110165	cellular anatomical entity
lcl|NC_023049.1_cds_XP_006475055.1_13547	LOC102626191	Cellular	GO:0110165	cellular anatomical entity
lcl|NC_023049.1_cds_XP_006475383.1_13934	LOC102613952	Cellular	GO:0110165	cellular anatomical entity
lcl|NC_023049.1_cds_XP_006475384.1_13935	LOC102613952	Cellular	GO:0110165	cellular anatomical entity
lcl|NC_023049.1_cds_XP_015384636.1_13424	LOC102623153	Cellular	GO:0110165	cellular anatomical entity
lcl|NC_023050.1_cds_XP_006478752.1_18167	LOC102626886	Cellular	GO:0110165	cellular anatomical entity
lcl|NC_023050.1_cds_XP_006479370.1_18919	LOC102619709	Cellular	GO:0110165	cellular anatomical entity
lcl|NC_023050.1_cds_XP_006479773.1_19431	LOC102628741	Cellular	GO:0110165	cellular anatomical entity
lcl|NC_023050.1_cds_XP_006479773.1_19431	LOC102628741	Cellular	GO:0032991	protein-containing complex
lcl|NC_023050.1_cds_XP_006480179.1_19863	LOC102621687	Cellular	GO:0110165	cellular anatomical entity
lcl|NC_023051.1_cds_XP_006480748.1_20580	LOC102622161	Cellular	GO:0110165	cellular anatomical entity
lcl|NC_023051.1_cds_XP_006481275.1_21266	LOC102624894	Cellular	GO:0110165	cellular anatomical entity
lcl|NC_023051.1_cds_XP_006481913.1_21984	LOC102617975	Cellular	GO:0110165	cellular anatomical entity
lcl|NC_023051.1_cds_XP_006481961.1_22056	LOC102630458	Cellular	GO:0110165	cellular anatomical entity
lcl|NC_023051.1_cds_XP_006482027.1_22134	LOC102624513	Cellular	GO:0110165	cellular anatomical entity
lcl|NC_023051.1_cds_XP_006482341.1_22555	LOC102610914	Cellular	GO:0110165	cellular anatomical entity
lcl|NC_023051.1_cds_XP_006482594.1_22826	LOC102611502	Cellular	GO:0110165	cellular anatomical entity
lcl|NC_023052.1_cds_XP_006484201.1_24742	LOC102609503	Cellular	GO:0110165	cellular anatomical entity
lcl|NC_023052.1_cds_XP_006484965.1_25690	LOC102614180	Cellular	GO:0110165	cellular anatomical entity
lcl|NC_023052.1_cds_XP_006485961.1_26912	LOC102630875	Cellular	GO:0110165	cellular anatomical entity
lcl|NC_023052.1_cds_XP_006486151.1_27169	LOC102608156	Cellular	GO:0110165	cellular anatomical entity
lcl|NC_023052.1_cds_XP_006486215.1_27260	LOC102626040	Cellular	GO:0110165	cellular anatomical entity
lcl|NC_023052.1_cds_XP_024957058.1_27232	LOC102621219	Cellular	GO:0110165	cellular anatomical entity
lcl|NC_023053.1_cds_XP_006487316.1_28608	LOC102615350	Cellular	GO:0110165	cellular anatomical entity
lcl|NC_023053.1_cds_XP_024957615.1_28609	LOC102615350	Cellular	GO:0110165	cellular anatomical entity
lcl|NC_023054.1_cds_XP_006488778.1_30385	LOC102626136	Cellular	GO:0110165	cellular anatomical entity
lcl|NC_023054.1_cds_XP_006489511.1_31296	LOC102615275	Cellular	GO:0110165	cellular anatomical entity
lcl|NC_023054.1_cds_XP_006490426.1_32435	LOC102620512	Cellular	GO:0110165	cellular anatomical entity
lcl|NC_023054.1_cds_XP_024958402.1_31602	LOC102628093	Cellular	GO:0110165	cellular anatomical entity
lcl|NW_006257073.1_cds_XP_006491394.1_33579	LOC102628393	Cellular	GO:0110165	cellular anatomical entity
lcl|NW_006257095.1_cds_XP_006492949.1_35597	LOC102631025	Cellular	GO:0110165	cellular anatomical entity
lcl|NW_006257157.1_cds_XP_006494476.1_37595	LOC102625050	Cellular	GO:0110165	cellular anatomical entity
lcl|NC_023047.1_cds_XP_024950849.1_7832	LOC102625692	Cellular	GO:0032991	protein-containing complex
lcl|NC_023050.1_cds_NP_001275869.1_17559	LOC102578071	Cellular	GO:0110165	cellular anatomical entity
lcl|NC_023046.1_cds_XP_006464258.1_99	LOC102629031	Molecular	GO:0003824	catalytic activity
lcl|NC_023046.1_cds_XP_006465063.1_1173	LOC102629609	Molecular	GO:0005488	binding
lcl|NC_023046.1_cds_XP_006465063.1_1173	LOC102629609	Molecular	GO:0005215	transporter activity
lcl|NC_023046.1_cds_XP_006465063.1_1173	LOC102629609	Molecular	GO:0140657	ATP-dependent activity
lcl|NC_023046.1_cds_XP_006465064.1_1174	LOC102629891	Molecular	GO:0005488	binding
lcl|NC_023046.1_cds_XP_006465649.1_1973	LOC102624065	Molecular	GO:0005215	transporter activity
lcl|NC_023046.1_cds_XP_006465753.1_2087	LOC102631091	Molecular	GO:0005488	binding
lcl|NC_023046.1_cds_XP_006466157.1_2479	LOC102619040	Molecular	GO:0005488	binding
lcl|NC_023046.1_cds_XP_006466157.1_2479	LOC102619040	Molecular	GO:0003824	catalytic activity
lcl|NC_023047.1_cds_XP_006468199.1_4347	LOC102618378	Molecular	GO:0005488	binding
lcl|NC_023047.1_cds_XP_006468199.1_4347	LOC102618378	Molecular	GO:0003824	catalytic activity
lcl|NC_023047.1_cds_XP_006468372.1_5195	LOC102627502	Molecular	GO:0005488	binding
lcl|NC_023047.1_cds_XP_006468534.1_5389	LOC102622420	Molecular	GO:0005488	binding
lcl|NC_023047.1_cds_XP_006468534.1_5389	LOC102622420	Molecular	GO:0003824	catalytic activity
lcl|NC_023047.1_cds_XP_006468753.1_5660	LOC102608277	Molecular	GO:0003824	catalytic activity
lcl|NC_023047.1_cds_XP_006469356.1_6390	UGT3	Molecular	GO:0003824	catalytic activity
lcl|NC_023047.1_cds_XP_024950849.1_7832	LOC102625692	Molecular	GO:0003824	catalytic activity
lcl|NC_023047.1_cds_XP_024950917.1_5411	LOC102625965	Molecular	GO:0005488	binding
lcl|NC_023047.1_cds_XP_024950917.1_5411	LOC102625965	Molecular	GO:0003824	catalytic activity
lcl|NC_023047.1_cds_XP_024950917.1_5411	LOC102625965	Molecular	GO:0038024	cargo receptor activity
lcl|NC_023048.1_cds_XP_006471089.1_8540	LOC102609932	Molecular	GO:0003824	catalytic activity
lcl|NC_023048.1_cds_XP_006472392.1_10313	LOC102626083	Molecular	GO:0005488	binding
lcl|NC_023048.1_cds_XP_006472392.1_10313	LOC102626083	Molecular	GO:0140110	transcription regulator activity
lcl|NC_023048.1_cds_XP_024951846.1_10650	LOC102619680	Molecular	GO:0005215	transporter activity
lcl|NC_023048.1_cds_XP_024952885.1_10917	LOC102620992	Molecular	GO:0005215	transporter activity
lcl|NC_023049.1_cds_XP_006475055.1_13547	LOC102626191	Molecular	GO:0005488	binding
lcl|NC_023049.1_cds_XP_006475383.1_13934	LOC102613952	Molecular	GO:0003824	catalytic activity
lcl|NC_023049.1_cds_XP_006475384.1_13935	LOC102613952	Molecular	GO:0003824	catalytic activity
lcl|NC_023049.1_cds_XP_015384636.1_13424	LOC102623153	Molecular	GO:0005488	binding
lcl|NC_023049.1_cds_XP_015384636.1_13424	LOC102623153	Molecular	GO:0003824	catalytic activity
lcl|NC_023050.1_cds_NP_001275869.1_17559	LOC102578071	Molecular	GO:0005488	binding
lcl|NC_023050.1_cds_NP_001275869.1_17559	LOC102578071	Molecular	GO:0003824	catalytic activity
lcl|NC_023050.1_cds_XP_006476355.1_15167	LOC102626886	Molecular	GO:0003824	catalytic activity
lcl|NC_023050.1_cds_XP_006478752.1_18167	LOC102626886	Molecular	GO:0005488	binding
lcl|NC_023050.1_cds_XP_006478752.1_18167	LOC102626886	Molecular	GO:0140110	transcription regulator activity
lcl|NC_023050.1_cds_XP_006479370.1_18919	LOC102619709	Molecular	GO:0005488	binding
lcl|NC_023050.1_cds_XP_006479370.1_18919	LOC102619709	Molecular	GO:0003824	catalytic activity
lcl|NC_023050.1_cds_XP_006479771.1_19428	LOC102628147	Molecular	GO:0005488	binding
lcl|NC_023050.1_cds_XP_006479771.1_19428	LOC102628147	Molecular	GO:0003824	catalytic activity
lcl|NC_023050.1_cds_XP_006479773.1_19431	LOC102628741	Molecular	GO:0005488	binding
lcl|NC_023050.1_cds_XP_006480179.1_19863	LOC102621687	Molecular	GO:0005488	binding
lcl|NC_023051.1_cds_XP_006480472.1_20245	LOC102613178	Molecular	GO:0003824	catalytic activity
lcl|NC_023051.1_cds_XP_006480748.1_20580	LOC102622161	Molecular	GO:0005215	transporter activity
lcl|NC_023051.1_cds_XP_006481913.1_21984	LOC102617975	Molecular	GO:0005488	binding
lcl|NC_023051.1_cds_XP_006481913.1_21984	LOC102617975	Molecular	GO:0003824	catalytic activity
lcl|NC_023051.1_cds_XP_006481961.1_22056	LOC102630458	Molecular	GO:0005488	binding
lcl|NC_023051.1_cds_XP_006481961.1_22056	LOC102630458	Molecular	GO:0140110	transcription regulator activity
lcl|NC_023051.1_cds_XP_006482027.1_22134	LOC102624513	Molecular	GO:0003824	catalytic activity
lcl|NC_023051.1_cds_XP_006482341.1_22555	LOC102610914	Molecular	GO:0005488	binding
lcl|NC_023051.1_cds_XP_006482594.1_22826	LOC102611502	Molecular	GO:0005488	binding
lcl|NC_023052.1_cds_XP_006484201.1_24742	LOC102609503	Molecular	GO:0005215	transporter activity
lcl|NC_023052.1_cds_XP_006484965.1_25690	LOC102614180	Molecular	GO:0005488	binding
lcl|NC_023052.1_cds_XP_006486151.1_27169	LOC102608156	Molecular	GO:0005488	binding
lcl|NC_023052.1_cds_XP_006486151.1_27169	LOC102608156	Molecular	GO:0140110	transcription regulator activity
lcl|NC_023052.1_cds_XP_006486215.1_27260	LOC102626040	Molecular	GO:0005215	transporter activity
lcl|NC_023052.1_cds_XP_006486444.1_27550	LOC102615937	Molecular	GO:0003824	catalytic activity
lcl|NC_023052.1_cds_XP_024957058.1_27232	LOC102621219	Molecular	GO:0005215	transporter activity
lcl|NC_023053.1_cds_XP_006487077.1_28275	LOC102608261	Molecular	GO:0003824	catalytic activity
lcl|NC_023053.1_cds_XP_006487316.1_28608	LOC102615350	Molecular	GO:0005215	transporter activity
lcl|NC_023053.1_cds_XP_006487469.1_28738	LOC102612905	Molecular	GO:0005488	binding
lcl|NC_023053.1_cds_XP_006487469.1_28738	LOC102612905	Molecular	GO:0003824	catalytic activity
lcl|NC_023054.1_cds_XP_006488778.1_30385	LOC102626136	Molecular	GO:0005488	binding
lcl|NC_023054.1_cds_XP_006488778.1_30385	LOC102626136	Molecular	GO:0003824	catalytic activity
lcl|NC_023054.1_cds_XP_006490426.1_32435	LOC102620512	Molecular	GO:0005488	binding
lcl|NC_023054.1_cds_XP_024958402.1_31602	LOC102628093	Molecular	GO:0005488	binding
lcl|NC_023054.1_cds_XP_024958402.1_31602	LOC102628093	Molecular	GO:0005215	transporter activity
lcl|NC_023054.1_cds_XP_024958402.1_31602	LOC102628093	Molecular	GO:0140657	ATP-dependent activity
lcl|NW_006257073.1_cds_XP_006491394.1_33579	LOC102628393	Molecular	GO:0005488	binding
lcl|NW_006257073.1_cds_XP_006491394.1_33579	LOC102628393	Molecular	GO:0003824	catalytic activity
lcl|NW_006257113.1_cds_XP_006493589.1_36445	LOC102620618	Molecular	GO:0003824	catalytic activity
lcl|NW_006257117.1_cds_XP_006493699.1_36602	LOC102612140	Molecular	GO:0005488	binding
lcl|NW_006257117.1_cds_XP_006493699.1_36602	LOC102612140	Molecular	GO:0003824	catalytic activity
lcl|NW_006257157.1_cds_XP_006494476.1_37595	LOC102625050	Molecular	GO:0005488	binding
lcl|NW_006257157.1_cds_XP_006494476.1_37595	LOC102625050	Molecular	GO:0003824	catalytic activity
lcl|NW_006257185.1_cds_XP_024949911.1_37953	LOC102616669	Molecular	GO:0005488	binding
lcl|NW_006257185.1_cds_XP_024949911.1_37953	LOC102616669	Molecular	GO:0003824	catalytic activity
lcl|NW_006257208.1_cds_XP_024950015.1_38146	LOC102628037	Molecular	GO:0005488	binding
lcl|NC_023046.1_cds_XP_006464633.1_625	LOC102613488	Molecular	GO:0098772	molecular function regulator
lcl|NC_023047.1_cds_XP_006468547.1_5410	LOC102625965	Molecular	GO:0005488	binding
lcl|NC_023047.1_cds_XP_006468547.1_5410	LOC102625965	Molecular	GO:0003824	catalytic activity
lcl|NC_023047.1_cds_XP_006468547.1_5410	LOC102625965	Molecular	GO:0038024	cargo receptor activity
lcl|NC_023047.1_cds_XP_006468753.1_5660	LOC102625965	Molecular	GO:0140657	ATP-dependent activity
lcl|NC_023051.1_cds_XP_006482594.1_22826	LOC102611502	Molecular	GO:0140110	transcription regulator activity
lcl|NC_023053.1_cds_XP_024957615.1_28609	LOC102615350	Molecular	GO:0005215	transporter activity
