# Supplementary material for: Transcriptome Analysis of Citrus Dwarfing Viroid Induced Dwarfing Phenotype of Sweet Orange on Trifoliate Orange Rootstock
Source: Microorganisms. 2022 Jun 1;10(6):1144. doi: 10.3390/microorganisms10061144 (PMC9228058; doi:10.3390/microorganisms10061144)
Supplement: Supplementary file 1 [file microorganisms-10-01144-s001.zip › Table S8 List of GO terms for upregulated DEGs identified in root (Citrus trifoliata (L.)) tissue.xlsx]

## Sheet: Sheet1
Supplementary Table S8 | List of gene ontology terms for upregulated differentially expressed genes identified in root (Citrus trifoliata (L.)) tissue
Gene ID	Category	GO ID	Go Term
Ptrif.0003s4477.1	Biological	GO:0009987	cellular process
Ptrif.0005s1709.1	Biological	GO:0009987	cellular process
Ptrif.0008s2756.1	Biological	GO:0009987	cellular process
Ptrif.0009s2362.1	Biological	GO:0009987	cellular process
Ptrif.0001s2121.2	Biological	GO:0009987	cellular process
Ptrif.0004s2739.1	Biological	GO:0009987	cellular process
Ptrif.0009s1914.1	Biological	GO:0009987	cellular process
Ptrif.0005s0420.1	Biological	GO:0009987	cellular process
Ptrif.0002s0613.1	Biological	GO:0009987	cellular process
Ptrif.0003s0226.1	Biological	GO:0009987	cellular process
Ptrif.0008s2298.1	Biological	GO:0009987	cellular process
Ptrif.0008s2299.1	Biological	GO:0009987	cellular process
Ptrif.0005s1509.1	Biological	GO:0009987	cellular process
Ptrif.0006s0762.1	Biological	GO:0009987	cellular process
Ptrif.0003s0344.1	Biological	GO:0009987	cellular process
Ptrif.0004s0649.1	Biological	GO:0009987	cellular process
Ptrif.0003s2324.1	Biological	GO:0009987	cellular process
Ptrif.0004s1154.1	Biological	GO:0009987	cellular process
Ptrif.0003s1023.2	Biological	GO:0009987	cellular process
Ptrif.0007s1723.1	Biological	GO:0009987	cellular process
Ptrif.0003s3753.1	Biological	GO:0009987	cellular process
Ptrif.0007s1727.1	Biological	GO:0009987	cellular process
Ptrif.0006s1139.1	Biological	GO:0009987	cellular process
Ptrif.0005s1389.1	Biological	GO:0009987	cellular process
Ptrif.0002s2572.1	Biological	GO:0009987	cellular process
Ptrif.0007s0101.1	Biological	GO:0009987	cellular process
Ptrif.0006s0394.1	Biological	GO:0009987	cellular process
Ptrif.0005s1709.1	Biological	GO:0008152	metabolic process
Ptrif.0003s4477.1	Biological	GO:0008152	metabolic process
Ptrif.0004s1154.1	Biological	GO:0008152	metabolic process
Ptrif.0001s2121.2	Biological	GO:0008152	metabolic process
Ptrif.0008s2503.1	Biological	GO:0008152	metabolic process
Ptrif.0003s1023.2	Biological	GO:0008152	metabolic process
Ptrif.0009s1914.1	Biological	GO:0008152	metabolic process
Ptrif.0004s2739.1	Biological	GO:0008152	metabolic process
Ptrif.0003s0879.1	Biological	GO:0008152	metabolic process
Ptrif.0002s0613.1	Biological	GO:0008152	metabolic process
Ptrif.0003s3753.1	Biological	GO:0008152	metabolic process
Ptrif.0009s1477.1	Biological	GO:0008152	metabolic process
Ptrif.0006s1139.1	Biological	GO:0008152	metabolic process
Ptrif.0005s1389.1	Biological	GO:0008152	metabolic process
Ptrif.0002s2572.1	Biological	GO:0008152	metabolic process
Ptrif.0005s1509.1	Biological	GO:0008152	metabolic process
Ptrif.0007s0101.1	Biological	GO:0008152	metabolic process
Ptrif.0006s0394.1	Biological	GO:0008152	metabolic process
Ptrif.0004s0649.1	Biological	GO:0050896	response to stimulus
Ptrif.0003s2324.1	Biological	GO:0050896	response to stimulus
Ptrif.0008s2756.1	Biological	GO:0050896	response to stimulus
Ptrif.0004s1154.1	Biological	GO:0050896	response to stimulus
Ptrif.0004s2739.1	Biological	GO:0050896	response to stimulus
Ptrif.0007s1723.1	Biological	GO:0050896	response to stimulus
Ptrif.0003s0226.1	Biological	GO:0050896	response to stimulus
Ptrif.0007s1727.1	Biological	GO:0050896	response to stimulus
Ptrif.0008s2298.1	Biological	GO:0050896	response to stimulus
Ptrif.0008s2299.1	Biological	GO:0050896	response to stimulus
Ptrif.0006s0762.1	Biological	GO:0050896	response to stimulus
Ptrif.0005s1509.1	Biological	GO:0050896	response to stimulus
Ptrif.0007s0101.1	Biological	GO:0050896	response to stimulus
Ptrif.0003s0226.1	Biological	GO:0065007	biological regulation
Ptrif.0004s1154.1	Biological	GO:0065007	biological regulation
Ptrif.0003s0870.1	Biological	GO:0065007	biological regulation
Ptrif.0003s1023.2	Biological	GO:0065007	biological regulation
Ptrif.0005s1509.1	Biological	GO:0065007	biological regulation
Ptrif.0009s1914.1	Biological	GO:0065007	biological regulation
Ptrif.0004s0649.1	Biological	GO:0051179	localization
Ptrif.0009s2362.1	Biological	GO:0051179	localization
Ptrif.0003s0344.1	Biological	GO:0051179	localization
Ptrif.0005s0420.1	Biological	GO:0051179	localization
Ptrif.0004s1154.1	Biological	GO:0050789	regulation of biological process
Ptrif.0003s1023.2	Biological	GO:0050789	regulation of biological process
Ptrif.0005s1509.1	Biological	GO:0050789	regulation of biological process
Ptrif.0004s1154.1	Biological	GO:0023052	signaling
Ptrif.0005s1509.1	Biological	GO:0023052	signaling
Ptrif.0005s1709.1	Biological	GO:0032502	developmental process
Ptrif.0006s1595.1	Biological	GO:0032502	developmental process
Ptrif.0005s1709.1	Biological	GO:0032501	multicellular organismal process
Ptrif.0006s1595.1	Biological	GO:0032501	multicellular organismal process
Ptrif.0004s0649.1	Biological	GO:0044419	biological process involved in interspecies interaction between organisms
Ptrif.0006s1595.1	Biological	GO:0022414	reproductive process
Ptrif.0007s0101.1	Biological	GO:0098754	detoxification
Ptrif.0006s1595.1	Biological	GO:0000003	reproduction
Ptrif.0003s4477.1	Molecular	GO:0003824	catalytic activity
Ptrif.0005s1709.1	Molecular	GO:0003824	catalytic activity
Ptrif.0003s0870.1	Molecular	GO:0003824	catalytic activity
Ptrif.0001s2121.2	Molecular	GO:0003824	catalytic activity
Ptrif.0008s2503.1	Molecular	GO:0003824	catalytic activity
Ptrif.0004s2739.1	Molecular	GO:0003824	catalytic activity
Ptrif.0009s1914.1	Molecular	GO:0003824	catalytic activity
Ptrif.0003s0879.1	Molecular	GO:0003824	catalytic activity
Ptrif.0004s2506.1	Molecular	GO:0003824	catalytic activity
Ptrif.0002s0613.1	Molecular	GO:0003824	catalytic activity
Ptrif.0009s1268.1	Molecular	GO:0003824	catalytic activity
Ptrif.0007s1723.1	Molecular	GO:0003824	catalytic activity
Ptrif.0009s1987.2	Molecular	GO:0003824	catalytic activity
Ptrif.0003s3753.1	Molecular	GO:0003824	catalytic activity
Ptrif.0005s1242.1	Molecular	GO:0003824	catalytic activity
Ptrif.0007s1727.1	Molecular	GO:0003824	catalytic activity
Ptrif.0009s1536.1	Molecular	GO:0003824	catalytic activity
Ptrif.0009s1477.1	Molecular	GO:0003824	catalytic activity
Ptrif.0005s1389.1	Molecular	GO:0003824	catalytic activity
Ptrif.0006s1139.1	Molecular	GO:0003824	catalytic activity
Ptrif.0002s2572.1	Molecular	GO:0003824	catalytic activity
Ptrif.0007s0101.1	Molecular	GO:0003824	catalytic activity
Ptrif.0006s0394.1	Molecular	GO:0003824	catalytic activity
Ptrif.0003s2324.1	Molecular	GO:0005488	binding
Ptrif.0009s0026.1	Molecular	GO:0005488	binding
Ptrif.0008s2756.1	Molecular	GO:0005488	binding
Ptrif.0004s1154.1	Molecular	GO:0005488	binding
Ptrif.0001s2121.2	Molecular	GO:0005488	binding
Ptrif.0006s1595.1	Molecular	GO:0005488	binding
Ptrif.0003s1023.2	Molecular	GO:0005488	binding
Ptrif.0004s2739.1	Molecular	GO:0005488	binding
Ptrif.0009s1914.1	Molecular	GO:0005488	binding
Ptrif.0003s0879.1	Molecular	GO:0005488	binding
Ptrif.0002s0613.1	Molecular	GO:0005488	binding
Ptrif.0007s1723.1	Molecular	GO:0005488	binding
Ptrif.0007s2280.1	Molecular	GO:0005488	binding
Ptrif.0003s0226.1	Molecular	GO:0005488	binding
Ptrif.0007s1727.1	Molecular	GO:0005488	binding
Ptrif.0008s2298.1	Molecular	GO:0005488	binding
Ptrif.0008s2299.1	Molecular	GO:0005488	binding
Ptrif.0005s1389.1	Molecular	GO:0005488	binding
Ptrif.0002s2572.1	Molecular	GO:0005488	binding
Ptrif.0005s1509.1	Molecular	GO:0005488	binding
Ptrif.0006s0762.1	Molecular	GO:0005488	binding
Ptrif.0007s0101.1	Molecular	GO:0005488	binding
Ptrif.0004s0649.1	Molecular	GO:0005215	transporter activity
Ptrif.0009s2362.1	Molecular	GO:0005215	transporter activity
Ptrif.0003s0344.1	Molecular	GO:0005215	transporter activity
Ptrif.0007s1723.1	Molecular	GO:0044183	protein folding chaperone
Ptrif.0007s1727.1	Molecular	GO:0044183	protein folding chaperone
Ptrif.0005s1509.1	Molecular	GO:0044183	protein folding chaperone
Ptrif.0004s1154.1	Molecular	GO:0140110	transcription regulator activity
Ptrif.0003s1023.2	Molecular	GO:0140110	transcription regulator activity
Ptrif.0003s0870.1	Molecular	GO:0098772	molecular function regulator
Ptrif.0009s1914.1	Molecular	GO:0098772	molecular function regulator
Ptrif.0007s0101.1	Molecular	GO:0016209	antioxidant activity
Ptrif.0003s4477.1	Cellular	GO:0110165	cellular anatomical entity
Ptrif.0009s2362.1	Cellular	GO:0110165	cellular anatomical entity
Ptrif.0001s2121.2	Cellular	GO:0110165	cellular anatomical entity
Ptrif.0004s2739.1	Cellular	GO:0110165	cellular anatomical entity
Ptrif.0004s2506.1	Cellular	GO:0110165	cellular anatomical entity
Ptrif.0005s0420.1	Cellular	GO:0110165	cellular anatomical entity
Ptrif.0002s0613.1	Cellular	GO:0110165	cellular anatomical entity
Ptrif.0009s1268.1	Cellular	GO:0110165	cellular anatomical entity
Ptrif.0003s0226.1	Cellular	GO:0110165	cellular anatomical entity
Ptrif.0009s1477.1	Cellular	GO:0110165	cellular anatomical entity
Ptrif.0005s1509.1	Cellular	GO:0110165	cellular anatomical entity
Ptrif.0006s0762.1	Cellular	GO:0110165	cellular anatomical entity
Ptrif.0003s0344.1	Cellular	GO:0110165	cellular anatomical entity
Ptrif.0004s0649.1	Cellular	GO:0110165	cellular anatomical entity
Ptrif.0003s2324.1	Cellular	GO:0110165	cellular anatomical entity
Ptrif.0009s0026.1	Cellular	GO:0110165	cellular anatomical entity
Ptrif.0004s1154.1	Cellular	GO:0110165	cellular anatomical entity
Ptrif.0003s1023.2	Cellular	GO:0110165	cellular anatomical entity
Ptrif.0008s2143.1	Cellular	GO:0110165	cellular anatomical entity
Ptrif.0003s0879.1	Cellular	GO:0110165	cellular anatomical entity
Ptrif.0007s1723.1	Cellular	GO:0110165	cellular anatomical entity
Ptrif.0003s3753.1	Cellular	GO:0110165	cellular anatomical entity
Ptrif.0007s2280.1	Cellular	GO:0110165	cellular anatomical entity
Ptrif.0007s1727.1	Cellular	GO:0110165	cellular anatomical entity
Ptrif.0007s0101.1	Cellular	GO:0110165	cellular anatomical entity
Ptrif.0006s0394.1	Cellular	GO:0110165	cellular anatomical entity
Ptrif.0003s0226.1	Cellular	GO:0032991	protein-containing complex
Ptrif.0005s1509.1	Cellular	GO:0032991	protein-containing complex
